# Supplementary material for: Unveiling NUSAP1 as a common gene signature linking chronic HBV infection and HBV-related HCC
Source: Discov Oncol. 2024 Mar 5;15:61. doi: 10.1007/s12672-024-00922-4 (PMC10914659; doi:10.1007/s12672-024-00922-4)
Supplement: Supplementary file 2 — Additional file2 Additional Table. Data from GSE3526 and GSE83148 indicate the differentially expressed genes (DEGs)in HBV-infected liver tissues compared with healthy controls. [file 12672_2024_922_MOESM2_ESM.txt]

Tag	logFC	AveExpr	t	P.Value	adj.P.Val	B
218039_at	2.866235879	7.690367081	3.233023075	0.001548974	0.010461798	-1.472653224		218039_at
219978_s_at	1.938753626	6.357130391	2.494059939	0.013870552	0.045797605	-3.419697298
203392_s_at	4.987723718	17.54328961	9.959573335	9.44E-18	5.15E-13	29.48378985		219978_s_at
205740_s_at	5.628094589	11.28374619	9.426148673	1.98E-16	5.41E-12	26.58619156
215749_s_at	2.443209735	11.20917841	9.134724582	1.03E-15	1.84E-11	25.01331941
201775_s_at	3.440179589	9.836314649	9.087749458	1.35E-15	1.84E-11	24.76062258
64899_at	4.736582143	9.418432938	8.989433227	2.35E-15	2.56E-11	24.23257287
207163_s_at	8.071525453	15.76747116	8.922428486	3.42E-15	2.85E-11	23.87336904
1557944_s_at	5.292961139	9.906744616	8.910887104	3.65E-15	2.85E-11	23.81155441
201419_at	2.389383771	12.15147043	8.752917889	8.86E-15	6.05E-11	22.96725971
206846_s_at	6.336989297	21.73537107	8.686413665	1.28E-14	7.13E-11	22.61285254
1566303_s_at	2.774480761	10.83269393	8.68358527	1.31E-14	7.13E-11	22.59779398
37652_at	3.070573185	10.58909769	8.469527636	4.30E-14	2.13E-10	21.46168633
212682_s_at	4.022800889	13.43459946	8.438393844	5.11E-14	2.33E-10	21.29705439
200990_at	6.513287674	14.41851298	8.301213724	1.09E-13	4.59E-10	20.57363369
209137_s_at	1.765020555	11.03521835	8.207385214	1.83E-13	6.97E-10	20.08076261
212087_s_at	2.785384716	9.734944846	8.199225624	1.92E-13	6.97E-10	20.03797838
222718_at	3.195093503	10.86915056	8.13388276	2.74E-13	9.22E-10	19.69581548
1553218_a_at	3.787966819	11.15580935	8.125555176	2.87E-13	9.22E-10	19.65226796
201350_at	4.614358822	14.23837422	8.09327718	3.43E-13	1.00E-09	19.48360494
201706_s_at	6.38075271	12.96320742	8.084513728	3.59E-13	1.00E-09	19.43784864
200948_at	7.816144711	22.71178161	8.080653355	3.67E-13	1.00E-09	19.41769746
207248_at	1.229388019	5.318179493	8.039839035	4.59E-13	1.17E-09	19.20482949
206845_s_at	4.258238303	12.70287374	8.035289073	4.71E-13	1.17E-09	19.18111995
219988_s_at	4.432462069	11.77194398	8.022515377	5.05E-13	1.20E-09	19.11457968
35626_at	3.312780998	12.4207204	7.983965184	6.23E-13	1.42E-09	18.91396913
1554016_a_at	3.045812745	8.136282089	7.934054805	8.18E-13	1.79E-09	18.65470304
202632_at	1.553550321	12.90467161	7.845524372	1.32E-12	2.78E-09	18.1961352
40829_at	3.940387697	15.78562016	7.830643299	1.43E-12	2.90E-09	18.11922344
210125_s_at	9.251682856	18.34930546	7.774004799	1.95E-12	3.55E-09	17.82694634
37793_r_at	1.83322122	5.927036188	7.77357552	1.95E-12	3.55E-09	17.82473387
201082_s_at	2.815103483	8.251775419	7.770384823	1.99E-12	3.55E-09	17.80829059
205125_at	4.045155661	13.15512674	7.767817079	2.02E-12	3.55E-09	17.7950594
221764_at	5.139613297	9.995083341	7.745565586	2.27E-12	3.76E-09	17.68046435
224716_at	3.978748713	14.65368106	7.741647777	2.32E-12	3.76E-09	17.66029949
200964_at	11.96417122	25.0308705	7.740263902	2.34E-12	3.76E-09	17.65317758
201717_at	3.752653148	19.11955007	7.731548035	2.45E-12	3.83E-09	17.60833283
32836_at	2.084222192	15.34516538	7.676250605	3.30E-12	5.01E-09	17.32423215
202518_at	3.825509856	10.94039759	7.664594912	3.52E-12	5.19E-09	17.26444131
214970_s_at	-1.638011606	4.509025661	-7.620763514	4.45E-12	6.40E-09	17.0398895
203452_at	3.161253395	9.630977998	7.541704899	6.80E-12	9.52E-09	16.63605575
218367_x_at	2.31850848	8.806430154	7.497150014	8.63E-12	1.18E-08	16.40915805
224748_at	2.984542397	14.82167898	7.444478036	1.14E-11	1.52E-08	16.14158042
38340_at	5.231536217	14.78909386	7.374071856	1.66E-11	2.16E-08	15.78504762
226042_at	3.528759981	10.80409843	7.361438636	1.78E-11	2.26E-08	15.72121368
218394_at	4.023105183	9.800817828	7.348523884	1.90E-11	2.36E-08	15.65600176
202928_s_at	3.487227048	8.426824202	7.335155942	2.04E-11	2.48E-08	15.58854919
201234_at	4.862120544	16.66898237	7.325444617	2.15E-11	2.55E-08	15.5395779
203514_at	2.408331068	12.36380365	7.297474175	2.49E-11	2.90E-08	15.39867601
202292_x_at	5.635833935	19.74338144	7.279442419	2.74E-11	3.12E-08	15.30795516
203275_at	2.99504657	8.895567025	7.250283728	3.20E-11	3.55E-08	15.16144479
78047_s_at	3.411348778	12.79096421	7.245145298	3.29E-11	3.55E-08	15.13565104
204468_s_at	4.36740358	8.337678018	7.243436164	3.32E-11	3.55E-08	15.12707324
1555831_s_at	2.76671961	8.770312379	7.229591633	3.57E-11	3.74E-08	15.05762068
201126_s_at	5.798397933	17.57828735	7.226448275	3.63E-11	3.74E-08	15.04185927
205059_s_at	2.617933435	8.121788167	7.215919561	3.83E-11	3.88E-08	14.98908669
217821_s_at	1.454954903	7.989650901	7.184525199	4.52E-11	4.49E-08	14.83191845
212032_s_at	3.613634853	13.68027013	7.180279344	4.62E-11	4.49E-08	14.81068438
213521_at	2.403475401	11.24039623	7.177862512	4.68E-11	4.49E-08	14.79859981
203412_at	3.047582966	12.03886258	7.146195766	5.53E-11	5.16E-08	14.64041748
209339_at	2.251832726	13.68956917	7.144628205	5.57E-11	5.16E-08	14.63259477
224068_x_at	1.942272581	10.64808422	7.137720892	5.78E-11	5.26E-08	14.59813328
1565717_s_at	-3.57010864	7.632716846	-7.120482176	6.32E-11	5.60E-08	14.51218825
1567080_s_at	2.066710598	8.020539623	7.119646507	6.35E-11	5.60E-08	14.50802418
229994_at	-2.61074893	4.606302679	-7.109270237	6.71E-11	5.81E-08	14.45633731
223145_s_at	3.160339334	11.50097776	7.105698322	6.83E-11	5.83E-08	14.43855206
200041_s_at	9.338286903	33.22033053	7.09431024	7.25E-11	6.06E-08	14.38187395
210988_s_at	1.327518166	7.661999569	7.092556181	7.32E-11	6.06E-08	14.37314749
223148_at	3.807766176	11.8994007	7.081795883	7.74E-11	6.28E-08	14.31963503
218441_s_at	2.328761294	10.07675839	7.079912199	7.82E-11	6.28E-08	14.31027076
216481_at	3.121043389	8.917764564	7.065647863	8.42E-11	6.67E-08	14.2393938
244481_at	2.158152542	6.473125051	7.052351329	9.03E-11	6.97E-08	14.17338088
208932_at	5.919523023	16.81962613	7.049141467	9.18E-11	6.97E-08	14.15745299
203365_s_at	4.490385946	11.33621858	7.048960709	9.19E-11	6.97E-08	14.15655613
34221_at	2.536081493	11.88413507	7.040605834	9.60E-11	7.09E-08	14.11511289
217794_at	3.793090288	16.42032875	7.040524819	9.60E-11	7.09E-08	14.11471112
222491_at	2.298890732	6.95400362	7.026323384	1.03E-10	7.53E-08	14.04431588
222641_s_at	4.640418494	10.86259909	7.016960065	1.09E-10	7.71E-08	13.99793645
217844_at	5.05577233	18.31160905	7.016774781	1.09E-10	7.71E-08	13.99701895
203388_at	4.304366596	9.698715418	7.001613614	1.18E-10	8.23E-08	13.92197887
209365_s_at	5.100617421	13.45930994	6.978552544	1.33E-10	9.10E-08	13.80797428
41657_at	3.396769789	11.95496844	6.977456352	1.33E-10	9.10E-08	13.80255925
38964_r_at	4.796593738	16.40427921	6.972784214	1.37E-10	9.21E-08	13.77948378
35179_at	1.500940423	7.698345252	6.962659797	1.44E-10	9.58E-08	13.7295031
201168_x_at	5.727760942	12.63153339	6.96008007	1.46E-10	9.60E-08	13.71677301
208824_x_at	4.208578292	9.586471788	6.951258612	1.53E-10	9.93E-08	13.67325781
200601_at	8.17737058	26.37201573	6.93336748	1.67E-10	1.06E-07	13.58507806
201002_s_at	3.763060036	15.26180481	6.933236753	1.68E-10	1.06E-07	13.58443412
217899_at	6.978005399	15.57484665	6.929026846	1.71E-10	1.08E-07	13.56369965
200613_at	7.172532145	15.96575887	6.926852353	1.73E-10	1.08E-07	13.55299212
226314_at	2.419294402	10.32896342	6.92067912	1.79E-10	1.10E-07	13.52260234
40359_at	4.631068179	17.50761115	6.91705477	1.82E-10	1.11E-07	13.50476592
211975_at	5.68316709	16.65710904	6.912856692	1.86E-10	1.12E-07	13.48411123
218240_at	2.577688911	10.45485652	6.905446038	1.94E-10	1.15E-07	13.44766424
63305_at	1.804197156	6.064228328	6.891923139	2.08E-10	1.22E-07	13.38120123
201050_at	6.669564069	12.48053993	6.876305022	2.25E-10	1.31E-07	13.30451345
212064_x_at	3.103574176	16.08283188	6.870372521	2.32E-10	1.32E-07	13.27540436
58994_at	3.330965842	8.657723775	6.870023543	2.32E-10	1.32E-07	13.27369238
214879_x_at	4.83037513	16.72693565	6.864277509	2.39E-10	1.35E-07	13.2455097
1563425_at	0.783201553	6.494671654	6.850120713	2.57E-10	1.43E-07	13.17612021
216373_at	-1.60657736	2.763383644	-6.846950045	2.62E-10	1.44E-07	13.1605881
55705_at	4.843684614	21.19710037	6.837918629	2.74E-10	1.50E-07	13.11636397
209675_s_at	3.758538337	9.519479499	6.83555304	2.77E-10	1.50E-07	13.10478478
1564044_at	-1.861557817	5.029697053	-6.824418373	2.94E-10	1.57E-07	13.05030691
231428_at	1.809886276	5.845479128	6.823430025	2.95E-10	1.57E-07	13.04547325
222395_s_at	8.222327716	16.63790608	6.815003857	3.08E-10	1.61E-07	13.00427682
221512_at	4.904952789	12.43291707	6.813991197	3.10E-10	1.61E-07	12.99932738
227937_at	1.061889303	9.142169471	6.804453576	3.26E-10	1.68E-07	12.95272829
1555015_a_at	1.207872391	4.297567168	6.79793778	3.37E-10	1.72E-07	12.92091054
212863_x_at	4.479011243	24.08240699	6.785467364	3.59E-10	1.81E-07	12.86005455
202809_s_at	5.243067377	14.00266533	6.780137938	3.69E-10	1.85E-07	12.83406253
200721_s_at	3.498562174	12.24074017	6.769149411	3.90E-10	1.94E-07	12.7805005
1567219_at	1.605560203	6.84676641	6.762438371	4.04E-10	1.99E-07	12.74780829
49077_at	2.626884811	11.41304185	6.758660283	4.12E-10	2.01E-07	12.72941032
1553532_a_at	2.104694744	5.686487863	6.739686222	4.54E-10	2.19E-07	12.63708572
222879_s_at	1.023410843	5.790610021	6.735643775	4.63E-10	2.22E-07	12.61743151
212512_s_at	2.689576908	10.35686956	6.717761871	5.07E-10	2.41E-07	12.53055674
218148_at	2.342380738	7.438861374	6.705825672	5.39E-10	2.54E-07	12.47262812
203363_s_at	2.271022117	10.65337792	6.700550218	5.54E-10	2.59E-07	12.44704081
32209_at	1.853252337	12.825121	6.697895583	5.62E-10	2.60E-07	12.43416875
207809_s_at	6.080387395	14.71649063	6.696361704	5.66E-10	2.60E-07	12.42673222
226044_at	1.545845285	7.55541364	6.682006099	6.09E-10	2.77E-07	12.35717265
201349_at	5.706206305	16.46389771	6.679596343	6.16E-10	2.78E-07	12.3455032
220748_s_at	4.053754023	10.24111373	6.673229312	6.37E-10	2.84E-07	12.31467992
202645_s_at	3.754377526	10.91099729	6.672283817	6.40E-10	2.84E-07	12.3101039
232219_x_at	1.945903715	9.139861489	6.661148505	6.77E-10	2.98E-07	12.25623426
211298_s_at	-10.36540432	500.8931043	-6.656961241	6.92E-10	3.02E-07	12.2359885
225282_at	3.711722072	14.84354873	6.650464802	7.15E-10	3.10E-07	12.20458972
204632_at	2.599704583	12.26153754	6.648200094	7.23E-10	3.11E-07	12.19364731
202621_at	4.986287431	11.24237958	6.643524591	7.41E-10	3.16E-07	12.17106229
1561683_at	1.110025396	6.089377115	6.629422676	7.96E-10	3.37E-07	12.1029891
214080_x_at	3.413137183	25.46927764	6.624594506	8.15E-10	3.42E-07	12.07969837
1556472_s_at	1.171247957	5.101636949	6.617187306	8.46E-10	3.53E-07	12.04398248
219798_s_at	5.043370532	14.31645104	6.611232358	8.72E-10	3.61E-07	12.015283
200695_at	2.513698859	11.4726214	6.596353429	9.41E-10	3.86E-07	11.94362955
216071_x_at	2.080283735	8.786433465	6.58889894	9.77E-10	3.98E-07	11.90775988
1560209_at	-1.367923598	3.075969453	-6.583962742	1.00E-09	4.02E-07	11.8840186
202167_s_at	3.216650336	9.995188214	6.583866797	1.00E-09	4.02E-07	11.88355722
210428_s_at	5.143170815	12.79021087	6.581336128	1.01E-09	4.05E-07	11.87138908
232079_s_at	1.900192427	6.657254503	6.57018342	1.07E-09	4.25E-07	11.81779099
224947_at	2.221754322	11.35888303	6.553764648	1.17E-09	4.58E-07	11.73896579
218891_at	0.967026521	10.55615655	6.549725661	1.19E-09	4.64E-07	11.71958972
226531_at	2.461625096	9.92809324	6.539990988	1.25E-09	4.83E-07	11.67291405
224194_at	1.69659269	6.760673849	6.53927688	1.26E-09	4.83E-07	11.66949139
202513_s_at	1.32474369	10.97290704	6.532757522	1.30E-09	4.95E-07	11.63825321
226071_at	6.490731528	9.283557582	6.531605483	1.30E-09	4.95E-07	11.63273469
201933_at	3.407886503	14.0133904	6.529453262	1.32E-09	4.97E-07	11.62242635
238082_at	2.63151863	7.547422707	6.513707766	1.43E-09	5.34E-07	11.54706229
226619_at	1.392484775	7.613109696	6.498415402	1.54E-09	5.73E-07	11.47395323
243495_s_at	-2.914461743	4.806161589	-6.493791489	1.58E-09	5.82E-07	11.45186421
1559502_s_at	2.25695081	8.500370083	6.486211378	1.64E-09	5.91E-07	11.41566995
201378_s_at	4.484410225	9.902641093	6.485974452	1.64E-09	5.91E-07	11.41453899
210966_x_at	5.5207827	19.08285798	6.485636415	1.64E-09	5.91E-07	11.41292542
240567_at	1.454919052	5.956321825	6.485630623	1.64E-09	5.91E-07	11.41289777
226201_at	2.230866035	8.598772105	6.483568551	1.66E-09	5.93E-07	11.40305566
1570166_a_at	2.945227087	8.265725592	6.481154973	1.68E-09	5.96E-07	11.39153782
209586_s_at	1.505385411	12.44264595	6.480075903	1.69E-09	5.96E-07	11.38638909
230524_at	2.226022026	5.879335865	6.473854231	1.74E-09	6.11E-07	11.35671095
57739_at	3.553557898	9.090640092	6.467384066	1.80E-09	6.24E-07	11.32586258
224626_at	1.149108525	12.78340413	6.467079724	1.80E-09	6.24E-07	11.32441192
229521_at	4.295629057	8.99020344	6.46387906	1.83E-09	6.30E-07	11.30915789
201903_at	8.207019314	23.51307662	6.461974157	1.85E-09	6.32E-07	11.30008111
232237_at	4.200733333	8.62035397	6.460420503	1.87E-09	6.33E-07	11.29267901
221151_at	0.822746464	3.418912791	6.457452763	1.89E-09	6.38E-07	11.27854223
211961_s_at	5.052892916	19.11101238	6.4554835	1.91E-09	6.41E-07	11.26916348
222995_s_at	6.267502252	13.95788094	6.453116432	1.94E-09	6.41E-07	11.25789205
200709_at	7.718964255	17.40694837	6.452304995	1.94E-09	6.41E-07	11.25402865
223349_s_at	7.702029817	22.30172074	6.451734411	1.95E-09	6.41E-07	11.25131214
218514_at	1.176314391	9.10389	6.449702162	1.97E-09	6.44E-07	11.24163774
209002_s_at	5.370839749	16.19085491	6.442347396	2.04E-09	6.64E-07	11.20663859
207524_at	3.108876983	9.362322694	6.43838627	2.08E-09	6.73E-07	11.18779708
215792_s_at	3.089160989	11.87871159	6.435171397	2.12E-09	6.78E-07	11.17250949
206687_s_at	2.710706107	10.65741525	6.43383174	2.13E-09	6.78E-07	11.16614019
209179_s_at	4.639593601	12.96902979	6.433453803	2.14E-09	6.78E-07	11.16434344
226445_s_at	3.166471637	11.69615652	6.42120192	2.27E-09	7.17E-07	11.10612555
209516_at	1.797377539	8.379458384	6.418405971	2.30E-09	7.19E-07	11.09284776
223023_at	3.934599261	13.25033608	6.418283156	2.30E-09	7.19E-07	11.09226459
48659_at	2.483480528	10.72869144	6.410596334	2.39E-09	7.43E-07	11.05577575
217991_x_at	3.274636043	9.718901232	6.403046371	2.49E-09	7.67E-07	11.01995814
44654_at	2.389078762	11.93476668	6.398329479	2.55E-09	7.81E-07	10.99759171
218363_at	3.00377687	8.731174399	6.391324331	2.64E-09	8.04E-07	10.96439034
202991_at	2.895323305	9.517281438	6.387763753	2.68E-09	8.12E-07	10.94752183
240405_at	-1.137956013	4.379702532	-6.387186416	2.69E-09	8.12E-07	10.94478711
209378_s_at	2.4869356	7.870710893	6.382509382	2.75E-09	8.27E-07	10.9226376
219611_s_at	1.939832479	9.40667571	6.379625669	2.79E-09	8.34E-07	10.90898503
212553_at	4.546872919	15.89810549	6.369009011	2.95E-09	8.74E-07	10.85874897
212571_at	4.310350888	10.34217821	6.36688133	2.98E-09	8.77E-07	10.84868633
204828_at	2.448736698	10.5398142	6.366140326	2.99E-09	8.77E-07	10.84518223
211716_x_at	6.718674073	16.81919487	6.364803695	3.01E-09	8.79E-07	10.83886203
229286_at	3.026468631	8.061029525	6.345912441	3.30E-09	9.60E-07	10.74960834
239126_at	0.993529735	4.407552044	6.343859837	3.34E-09	9.65E-07	10.73991881
218060_s_at	3.074574869	10.79548868	6.340826046	3.39E-09	9.74E-07	10.72560043
224673_at	4.163112991	9.666826775	6.339462511	3.41E-09	9.76E-07	10.71916619
218229_s_at	3.613104639	10.58557607	6.338427021	3.43E-09	9.76E-07	10.71428041
213343_s_at	3.339883256	9.199946574	6.335642533	3.48E-09	9.84E-07	10.70114431
1564887_at	0.587431931	5.535465649	6.330575898	3.57E-09	1.00E-06	10.67724961
1559204_x_at	2.716514544	7.345514299	6.328989106	3.59E-09	1.01E-06	10.66976818
202152_x_at	5.321059431	21.79685352	6.326865226	3.63E-09	1.01E-06	10.659756
219354_at	1.149468841	6.316027416	6.324953857	3.67E-09	1.02E-06	10.65074709
200623_s_at	6.837252479	14.08571723	6.322169613	3.72E-09	1.02E-06	10.63762657
224749_at	4.986365036	12.79537209	6.321488826	3.73E-09	1.02E-06	10.63441887
36004_at	4.628623939	13.4556905	6.319356616	3.77E-09	1.03E-06	10.62437358
209079_x_at	6.890769035	17.23966514	6.314953967	3.85E-09	1.05E-06	10.60363733
201015_s_at	4.530978212	14.59970697	6.297175344	4.21E-09	1.14E-06	10.51997714
221762_s_at	1.418193532	8.041057133	6.296619682	4.22E-09	1.14E-06	10.51736436
209961_s_at	1.501210074	6.769468761	6.294753145	4.26E-09	1.14E-06	10.50858858
202424_at	5.466495274	16.56388632	6.291411081	4.33E-09	1.15E-06	10.49287878
201704_at	2.675437473	11.5033376	6.288977269	4.38E-09	1.16E-06	10.48144107
211342_x_at	2.599633954	8.542243786	6.285400178	4.46E-09	1.18E-06	10.46463471
225542_at	1.456670634	6.775858093	6.277942153	4.63E-09	1.22E-06	10.42961046
211036_x_at	2.673668871	21.72597426	6.277010323	4.65E-09	1.22E-06	10.42523594
32811_at	4.478019921	22.98072141	6.266547929	4.90E-09	1.27E-06	10.37614305
1552295_a_at	2.794764293	9.374278093	6.264161193	4.96E-09	1.28E-06	10.36494973
238505_at	3.586631662	6.541998428	6.255851892	5.16E-09	1.32E-06	10.32599818
224706_at	2.56251564	15.78834081	6.255669089	5.17E-09	1.32E-06	10.32514156
214588_s_at	1.121729816	4.79569463	6.249965216	5.31E-09	1.36E-06	10.2984196
202281_at	2.679950481	12.55541279	6.246010565	5.42E-09	1.38E-06	10.27990006
201480_s_at	4.073513353	14.69167253	6.243385938	5.49E-09	1.38E-06	10.26761239
202592_at	4.824207794	17.56354788	6.243284216	5.49E-09	1.38E-06	10.26713621
211066_x_at	6.544289462	17.24582537	6.24043243	5.57E-09	1.40E-06	10.25378826
65635_at	3.083000069	13.84784846	6.230159893	5.86E-09	1.45E-06	10.20573367
215836_s_at	5.679497077	16.48630855	6.230157238	5.86E-09	1.45E-06	10.20572126
1569552_at	-1.677592179	2.825253775	-6.222152638	6.10E-09	1.51E-06	10.16830498
208611_s_at	8.550583968	14.76656273	6.219051852	6.19E-09	1.52E-06	10.15381767
203063_at	3.128850264	9.555978678	6.21452452	6.33E-09	1.55E-06	10.13267219
242535_at	1.618270362	5.405083897	6.210059791	6.47E-09	1.58E-06	10.1118271
208384_s_at	2.921715701	9.819017844	6.207832685	6.54E-09	1.59E-06	10.10143208
208709_s_at	2.758263223	16.07391566	6.206367934	6.59E-09	1.59E-06	10.09459643
212369_at	2.44848222	14.70661235	6.205911955	6.60E-09	1.59E-06	10.09246865
201746_at	4.056209365	7.75444868	6.203341916	6.69E-09	1.60E-06	10.08047742
215399_s_at	6.57659389	18.28942434	6.201172409	6.76E-09	1.61E-06	10.07035703
219816_s_at	4.354293835	14.32173265	6.198039912	6.86E-09	1.63E-06	10.05574776
223960_s_at	4.558134736	11.51533796	6.195664681	6.94E-09	1.64E-06	10.04467284
203550_s_at	3.34303399	14.49288469	6.181633236	7.44E-09	1.75E-06	9.979294919
212005_at	1.578713367	10.19538366	6.177320248	7.60E-09	1.78E-06	9.959214926
202845_s_at	1.988311121	11.99056523	6.174279505	7.71E-09	1.80E-06	9.945062628
201455_s_at	2.342018249	10.7070458	6.161442763	8.21E-09	1.91E-06	9.88535865
233625_x_at	3.578225251	13.89024622	6.154385394	8.50E-09	1.97E-06	9.852563035
233854_x_at	2.941677292	7.452558909	6.152342218	8.59E-09	1.98E-06	9.843072155
202898_at	7.816293885	12.03246808	6.151787216	8.61E-09	1.98E-06	9.840494376
65585_at	2.325733214	8.117491902	6.143652538	8.96E-09	2.05E-06	9.802726115
220964_s_at	4.140723639	15.59728246	6.140708756	9.09E-09	2.07E-06	9.789065141
238422_at	3.490776446	10.0843247	6.139267945	9.15E-09	2.07E-06	9.782380172
201207_at	5.969736913	15.52099422	6.13703118	9.25E-09	2.09E-06	9.772003864
229009_at	2.980009948	9.799580521	6.136495944	9.28E-09	2.09E-06	9.769521214
1556075_at	0.952898423	4.41069685	6.123113218	9.91E-09	2.21E-06	9.707484551
231976_at	2.521291983	5.274639971	6.122499218	9.94E-09	2.21E-06	9.704640062
222884_at	1.366831136	7.89086524	6.112939708	1.04E-08	2.31E-06	9.660373438
208420_x_at	2.323989285	11.45610278	6.112612451	1.04E-08	2.31E-06	9.658858696
212776_s_at	5.339782467	10.22404921	6.097616936	1.12E-08	2.46E-06	9.589497472
227159_at	3.29752798	9.470845784	6.09697025	1.13E-08	2.46E-06	9.586508333
223202_s_at	1.779268844	7.797804918	6.095756455	1.13E-08	2.46E-06	9.580898334
212090_at	5.80803901	14.16058774	6.095635007	1.13E-08	2.46E-06	9.580337055
212089_at	3.791468625	13.35846332	6.093379578	1.15E-08	2.48E-06	9.569914495
215535_s_at	3.073896824	13.96963007	6.089971633	1.16E-08	2.51E-06	9.554170028
217295_at	0.987295407	4.839409863	6.084192976	1.20E-08	2.57E-06	9.527483997
201276_at	4.024481536	15.39731377	6.081490451	1.21E-08	2.60E-06	9.515008387
218648_at	1.774065998	13.69732296	6.080702603	1.22E-08	2.60E-06	9.511372028
1557194_a_at	2.096803136	8.205031093	6.073500244	1.26E-08	2.68E-06	9.478141045
235896_s_at	1.374088473	6.750412412	6.069545704	1.29E-08	2.72E-06	9.459904336
201851_at	2.607444655	12.50188837	6.069205209	1.29E-08	2.72E-06	9.458334416
225360_at	2.221990142	9.263962756	6.063434093	1.32E-08	2.78E-06	9.431732877
223003_at	4.742190054	20.35360692	6.059545664	1.35E-08	2.82E-06	9.413817259
65884_at	2.826455081	10.20735824	6.059007266	1.35E-08	2.82E-06	9.411337134
200785_s_at	7.934154381	20.28392185	6.05230862	1.40E-08	2.90E-06	9.380489952
223369_at	-2.47285818	8.972154189	-6.046839043	1.44E-08	2.97E-06	9.355316505
207462_at	1.644244497	5.683087595	6.04569658	1.44E-08	2.97E-06	9.350059959
226286_at	3.111453474	9.751141904	6.0454351	1.45E-08	2.97E-06	9.34885695
230888_at	1.552779761	6.292602597	6.044482172	1.45E-08	2.97E-06	9.344472985
1558179_at	0.501527093	5.897028206	6.043295696	1.46E-08	2.98E-06	9.339015113
1555363_s_at	-2.13210334	5.700518028	-6.042161607	1.47E-08	2.98E-06	9.333798771
219020_at	4.253921333	13.68952234	6.036149803	1.51E-08	3.06E-06	9.306155962
228003_at	2.614250795	7.527586649	6.031618604	1.55E-08	3.12E-06	9.285331121
1553221_at	2.16982849	5.494626198	6.026811323	1.58E-08	3.17E-06	9.263246867
209117_at	4.291762054	12.75799414	6.026336479	1.59E-08	3.17E-06	9.261065997
241039_at	-0.629946414	3.504000989	-6.02585386	1.59E-08	3.17E-06	9.258849517
1557814_a_at	1.290578965	9.532009548	6.023193092	1.61E-08	3.20E-06	9.246631418
1562826_at	2.716529953	5.820879657	6.021420019	1.62E-08	3.21E-06	9.23849122
204991_s_at	1.383647223	5.580077504	6.020867283	1.63E-08	3.21E-06	9.235953872
211924_s_at	3.261707886	6.730970146	6.019898659	1.64E-08	3.21E-06	9.231507692
207050_at	1.072470375	5.080918988	6.018983734	1.64E-08	3.22E-06	9.227308364
218159_at	3.144908634	14.5612161	6.014369181	1.68E-08	3.28E-06	9.206133843
52078_at	4.208515333	17.29723866	6.012866832	1.69E-08	3.29E-06	9.199242046
201834_at	2.123384057	8.084442319	6.001127073	1.79E-08	3.47E-06	9.145420521
219194_at	6.707465098	19.05969904	5.999968701	1.80E-08	3.48E-06	9.140113068
201908_at	5.033684564	10.98112685	5.997512846	1.82E-08	3.51E-06	9.12886266
218037_at	2.703142636	12.36102041	5.995470713	1.84E-08	3.53E-06	9.119509481
217891_at	4.904167508	12.36960175	5.991923146	1.87E-08	3.58E-06	9.103265467
224562_at	3.768453187	16.55481213	5.977887186	2.00E-08	3.81E-06	9.039048448
218581_at	3.98734271	14.15347128	5.976886784	2.01E-08	3.82E-06	9.034474635
1568987_at	0.759751242	7.564964957	5.971786134	2.06E-08	3.90E-06	9.011161224
224735_at	3.667423268	12.47606235	5.968669549	2.10E-08	3.95E-06	8.996921797
31837_at	3.02426676	16.06747772	5.966639643	2.12E-08	3.97E-06	8.987649555
228997_at	2.822227719	7.902541347	5.961459707	2.17E-08	4.06E-06	8.96399653
218062_x_at	3.68375307	14.68886858	5.954964317	2.24E-08	4.16E-06	8.934353029
218463_s_at	3.065462811	12.36573346	5.954763029	2.24E-08	4.16E-06	8.933434684
79005_at	0.864933632	9.291162411	5.951165405	2.28E-08	4.22E-06	8.917024037
1555536_at	0.421165457	5.447757159	5.950168387	2.29E-08	4.23E-06	8.912477103
202215_s_at	2.045714806	11.26300351	5.94869634	2.31E-08	4.23E-06	8.905764558
1556581_at	1.134507488	4.468335087	5.94842165	2.31E-08	4.23E-06	8.904512073
209878_s_at	1.176690618	7.856614183	5.947723696	2.32E-08	4.23E-06	8.901329806
201264_at	3.487941128	14.00385295	5.946435287	2.33E-08	4.25E-06	8.895455958
233568_x_at	3.102003471	10.27879427	5.940778595	2.40E-08	4.35E-06	8.869675583
217849_s_at	1.549321362	12.8191424	5.939544062	2.41E-08	4.36E-06	8.864051034
224378_x_at	5.081818099	14.00805774	5.9349349	2.46E-08	4.44E-06	8.843057429
223974_at	0.945551857	4.665043941	5.932935655	2.49E-08	4.46E-06	8.833954208
226163_at	2.500236553	8.600399063	5.932814798	2.49E-08	4.46E-06	8.83340396
208626_s_at	2.86640384	16.68000753	5.930067834	2.52E-08	4.50E-06	8.820899091
225874_at	3.483972285	11.650438	5.924353773	2.59E-08	4.61E-06	8.794897696
217786_at	3.080252841	10.53397665	5.923384718	2.61E-08	4.62E-06	8.790489485
205932_s_at	1.015370448	4.662802172	5.916524905	2.69E-08	4.76E-06	8.75929599
202377_at	5.746575604	18.63685106	5.912548607	2.74E-08	4.83E-06	8.741223993
239570_at	1.015205548	4.468498279	5.911932644	2.75E-08	4.83E-06	8.738425096
203361_s_at	1.69254422	9.415608363	5.911195014	2.76E-08	4.83E-06	8.735073572
217994_x_at	2.968254878	13.68763542	5.91034129	2.77E-08	4.83E-06	8.731194854
208831_x_at	3.412180688	11.01327559	5.910032551	2.78E-08	4.83E-06	8.72979224
209705_at	1.625481024	9.137111609	5.909475989	2.79E-08	4.83E-06	8.72726386
234735_s_at	0.925080706	9.203258116	5.908343308	2.80E-08	4.84E-06	8.722118675
226295_at	2.097330129	9.593277929	5.907787925	2.81E-08	4.84E-06	8.71959606
56821_at	5.934615988	14.10623824	5.896373452	2.97E-08	5.09E-06	8.667779913
244797_at	1.697330703	5.565260136	5.89040917	3.05E-08	5.22E-06	8.640727585
218537_at	3.157021495	10.60719253	5.887751176	3.09E-08	5.27E-06	8.628676663
200625_s_at	7.376497251	19.92347228	5.884893154	3.13E-08	5.33E-06	8.615722303
205516_x_at	3.450309201	10.52930528	5.882118948	3.17E-08	5.37E-06	8.603151264
234759_at	4.963767138	6.34472415	5.880795337	3.19E-08	5.37E-06	8.597154642
205536_at	1.512185866	8.792301125	5.879533441	3.21E-08	5.37E-06	8.591438333
77508_r_at	1.673362186	10.51725176	5.879484818	3.22E-08	5.37E-06	8.591218087
210315_at	1.349523702	3.786132805	5.879359526	3.22E-08	5.37E-06	8.590650565
235291_s_at	1.469891913	5.421699409	5.87916392	3.22E-08	5.37E-06	8.58976456
208313_s_at	4.985223812	17.20697918	5.878650316	3.23E-08	5.37E-06	8.587438251
224252_s_at	1.081630568	10.15184482	5.877535174	3.25E-08	5.39E-06	8.582387743
227262_at	2.399419754	8.053999109	5.875663305	3.27E-08	5.42E-06	8.57391122
226623_at	2.537362951	7.031824464	5.875141272	3.28E-08	5.42E-06	8.571547535
218471_s_at	2.037286428	10.22305282	5.874488854	3.29E-08	5.42E-06	8.568593656
218714_at	4.004157853	11.26940372	5.872933666	3.32E-08	5.44E-06	8.561553158
212303_x_at	5.151718717	13.29342369	5.872048449	3.33E-08	5.45E-06	8.557546161
225637_at	3.646901403	12.04962205	5.8705183	3.36E-08	5.47E-06	8.550620648
234367_x_at	1.336839378	8.961222657	5.867508697	3.40E-08	5.53E-06	8.537002072
209962_at	3.729271241	8.025620839	5.861236668	3.51E-08	5.68E-06	8.508633695
202958_at	3.561880259	10.14795861	5.851778885	3.67E-08	5.93E-06	8.465888948
201244_s_at	3.33802107	17.80210938	5.849875376	3.70E-08	5.97E-06	8.457290753
226074_at	1.768956954	7.461985077	5.848315698	3.73E-08	5.99E-06	8.450246848
231098_at	0.556620762	3.854965069	5.846052088	3.77E-08	6.04E-06	8.440025715
48030_i_at	5.686103357	27.92851575	5.842708199	3.83E-08	6.11E-06	8.424930824
221181_at	0.766868047	4.953841674	5.842072821	3.84E-08	6.11E-06	8.422063177
1565633_at	-0.440791941	2.212151795	-5.84167105	3.85E-08	6.11E-06	8.42024996
207239_s_at	2.793396615	7.441860757	5.840063841	3.88E-08	6.13E-06	8.412997244
221006_s_at	4.944552281	9.934531859	5.83981677	3.89E-08	6.13E-06	8.41188241
1566425_at	1.171933307	7.775018501	5.829439314	4.08E-08	6.42E-06	8.365081661
1559101_at	3.175203589	7.183212565	5.822736743	4.21E-08	6.61E-06	8.334879523
202175_at	5.789243414	12.27150088	5.820839208	4.25E-08	6.65E-06	8.326332765
227305_s_at	3.412411238	11.27416642	5.815413015	4.36E-08	6.81E-06	8.301901299
227286_at	4.187680166	11.20944425	5.809936586	4.48E-08	6.97E-06	8.277256968
234665_x_at	3.700762625	10.62715694	5.807570814	4.53E-08	7.03E-06	8.266614967
205182_s_at	1.960654071	9.539799722	5.8038092	4.61E-08	7.13E-06	8.249699173
243564_at	1.398598086	4.9946397	5.802698214	4.64E-08	7.13E-06	8.244704335
218164_at	7.151517912	15.84798819	5.802629871	4.64E-08	7.13E-06	8.244397095
227455_at	6.856397415	9.290432392	5.801216811	4.67E-08	7.16E-06	8.238045012
40446_at	4.564473915	19.32186083	5.796287714	4.78E-08	7.30E-06	8.215894425
212047_s_at	4.252422946	17.47257824	5.796022902	4.78E-08	7.30E-06	8.21470471
225050_at	0.876443046	10.80648505	5.795190995	4.80E-08	7.31E-06	8.210967422
226171_at	1.865095038	7.913523176	5.79280521	4.86E-08	7.37E-06	8.200251169
209021_x_at	2.4018919	12.04256363	5.790114185	4.92E-08	7.43E-06	8.188166928
241371_at	1.45336938	6.549942929	5.790052764	4.92E-08	7.43E-06	8.187891155
203871_at	3.831573858	10.46238434	5.788306661	4.96E-08	7.47E-06	8.180051942
232780_s_at	1.760435079	8.508277496	5.786379508	5.01E-08	7.51E-06	8.171401493
218539_at	2.909509342	11.92335005	5.785427552	5.03E-08	7.53E-06	8.167129043
228666_at	3.002304187	7.624352356	5.780019032	5.16E-08	7.70E-06	8.142862956
240277_at	-0.89325784	3.53247355	-5.778805549	5.19E-08	7.72E-06	8.137420301
203965_at	2.266192777	7.681378483	5.776989113	5.24E-08	7.77E-06	8.129274558
210243_s_at	3.275676162	11.25845103	5.775237606	5.28E-08	7.81E-06	8.121421391
34187_at	0.486545016	4.171318179	5.77092887	5.39E-08	7.92E-06	8.102108368
228517_at	2.035154022	7.464795603	5.770898247	5.39E-08	7.92E-06	8.101971135
200076_s_at	2.213178005	12.69340196	5.770644557	5.40E-08	7.92E-06	8.100834286
1569325_at	1.048277135	5.613228902	5.766597848	5.50E-08	8.05E-06	8.0827039
226132_s_at	2.06239439	8.593440067	5.762988901	5.59E-08	8.17E-06	8.066541062
211433_x_at	2.577736055	11.47007206	5.76090476	5.65E-08	8.23E-06	8.057209821
36564_at	2.048402587	9.904984693	5.760087036	5.67E-08	8.24E-06	8.053549197
215158_s_at	1.001037207	11.14470062	5.758793485	5.71E-08	8.25E-06	8.047759104
234471_s_at	1.920081071	7.791781347	5.758068922	5.73E-08	8.25E-06	8.044516202
235163_at	0.720437805	7.620465098	5.757436312	5.74E-08	8.25E-06	8.041685043
1553030_a_at	1.79049775	8.569158203	5.757432742	5.74E-08	8.25E-06	8.041669069
228228_at	3.261428438	8.959739926	5.754160995	5.83E-08	8.36E-06	8.027029728
224978_s_at	2.905150149	7.475954804	5.752220967	5.89E-08	8.42E-06	8.018351422
202639_s_at	1.956213452	10.09564415	5.750088279	5.95E-08	8.48E-06	8.008813264
201700_at	7.209954789	12.48379236	5.747266357	6.03E-08	8.54E-06	7.996195779
244187_at	-4.1375868	4.994796351	-5.74722625	6.03E-08	8.54E-06	7.996016475
1553027_a_at	0.847066091	4.632169722	5.746960047	6.03E-08	8.54E-06	7.994826411
202155_s_at	1.319934515	11.21070462	5.744876724	6.09E-08	8.59E-06	7.98551399
225753_at	2.74844713	9.661644777	5.744085551	6.12E-08	8.59E-06	7.981977974
241057_x_at	0.787031805	3.81333746	5.743839647	6.12E-08	8.59E-06	7.980879006
62987_r_at	4.986357721	20.58066249	5.74346209	6.14E-08	8.59E-06	7.979191722
225323_at	2.198800547	8.107543521	5.74218678	6.17E-08	8.60E-06	7.973492899
225374_at	3.653843599	11.40043358	5.742145002	6.17E-08	8.60E-06	7.973306227
211763_s_at	2.960681841	11.7032483	5.738422359	6.28E-08	8.73E-06	7.956675616
208684_at	5.753134103	23.90549033	5.733461169	6.43E-08	8.92E-06	7.934521718
209856_x_at	1.406861889	7.928219256	5.732833161	6.45E-08	8.92E-06	7.931718189
218843_at	5.507827808	14.39141672	5.731580129	6.49E-08	8.95E-06	7.926124982
203793_x_at	1.716375739	7.921784808	5.72874162	6.58E-08	9.05E-06	7.913457281
202075_s_at	7.4300801	10.05443814	5.725730316	6.67E-08	9.15E-06	7.90002245
211240_x_at	4.369193574	17.57934669	5.725217726	6.69E-08	9.15E-06	7.897735958
227219_x_at	5.134692098	13.57710144	5.723681911	6.74E-08	9.18E-06	7.890885931
202578_s_at	3.222894039	8.663098597	5.723491187	6.74E-08	9.18E-06	7.890035343
202181_at	3.879082216	12.85799087	5.721866225	6.79E-08	9.22E-06	7.882789016
224312_x_at	2.773175225	11.33146139	5.721429259	6.81E-08	9.22E-06	7.880840626
228472_at	1.859612471	6.142611217	5.717291945	6.94E-08	9.38E-06	7.862397052
1557841_at	1.251934237	4.90784549	5.712698326	7.09E-08	9.56E-06	7.841928527
208190_s_at	6.884982388	23.69615234	5.711006367	7.15E-08	9.62E-06	7.834391836
1557615_a_at	0.485703294	5.064535959	5.710453262	7.17E-08	9.62E-06	7.831928361
211269_s_at	0.98071254	5.620491465	5.708057233	7.25E-08	9.70E-06	7.821258304
212080_at	5.447536211	12.05470925	5.704865964	7.36E-08	9.83E-06	7.807050957
212860_at	1.833280368	11.04586176	5.703472235	7.41E-08	9.86E-06	7.800847626
203503_s_at	4.527225125	11.43522958	5.703191996	7.42E-08	9.86E-06	7.799600421
212801_at	3.893439458	8.413175467	5.70076426	7.50E-08	9.94E-06	7.788797289
38766_at	2.657538795	9.066852182	5.696559678	7.65E-08	1.01E-05	7.770093828
223199_at	7.137952366	21.68639668	5.69162684	7.83E-08	1.03E-05	7.748161214
224929_at	1.936990347	8.723610231	5.691579873	7.83E-08	1.03E-05	7.74795244
235702_at	2.236577994	6.649669773	5.690119406	7.89E-08	1.04E-05	7.741461032
215492_x_at	1.028056545	10.54904369	5.68965822	7.90E-08	1.04E-05	7.73941138
223499_at	1.406344655	9.71762736	5.688688921	7.94E-08	1.04E-05	7.73510384
1568799_at	1.827363956	5.949650502	5.687009025	8.00E-08	1.04E-05	7.727639451
212380_at	3.443612087	10.60805024	5.68675854	8.01E-08	1.04E-05	7.726526567
225650_at	3.83788456	9.34076587	5.686619771	8.02E-08	1.04E-05	7.725910038
213283_s_at	1.684869813	8.752026689	5.685538634	8.06E-08	1.04E-05	7.72110704
244701_at	1.44592255	6.705813704	5.684690647	8.09E-08	1.04E-05	7.717340193
231780_at	1.737513909	6.840625804	5.684686777	8.09E-08	1.04E-05	7.717323004
38037_at	0.879763551	6.197017819	5.683568352	8.13E-08	1.05E-05	7.712355358
241920_x_at	0.926047603	7.343505039	5.682535747	8.17E-08	1.05E-05	7.707769409
213081_at	2.542111051	9.804720578	5.678980552	8.31E-08	1.06E-05	7.691984045
226989_at	2.483082398	8.891002755	5.678735595	8.32E-08	1.06E-05	7.690896628
1552937_s_at	1.045924453	5.443363781	5.678304395	8.34E-08	1.06E-05	7.68898251
205019_s_at	6.206519118	13.09746244	5.676305946	8.42E-08	1.07E-05	7.680112423
219686_at	2.343209896	5.809882508	5.674311204	8.49E-08	1.08E-05	7.671260636
202111_at	4.039371801	11.01410906	5.66936341	8.69E-08	1.10E-05	7.649312471
221534_at	3.444743529	12.19928879	5.665243054	8.86E-08	1.12E-05	7.631043452
206949_s_at	2.35549597	11.9552042	5.664165255	8.91E-08	1.12E-05	7.626265958
217614_at	1.055851787	4.867767335	5.661770279	9.01E-08	1.13E-05	7.615651831
200621_at	4.514664248	15.83509702	5.658392957	9.15E-08	1.15E-05	7.60068865
220927_s_at	1.259447671	5.186143075	5.655543385	9.28E-08	1.16E-05	7.588067794
216105_x_at	4.185991147	12.67418336	5.65519954	9.29E-08	1.16E-05	7.586545146
1557415_s_at	0.593752272	3.060138308	5.65495716	9.30E-08	1.16E-05	7.585471849
208973_at	2.619585249	7.816079257	5.654369993	9.33E-08	1.16E-05	7.582871894
224659_at	1.613260066	9.220688463	5.652976357	9.39E-08	1.16E-05	7.576701571
206284_x_at	3.787527829	11.41523959	5.652108178	9.43E-08	1.16E-05	7.572858166
223346_at	1.945199364	8.874933538	5.64838027	9.59E-08	1.18E-05	7.556358809
229356_x_at	3.263340783	14.43138287	5.64823849	9.60E-08	1.18E-05	7.555731432
218632_at	1.969925583	14.20651367	5.647784612	9.62E-08	1.18E-05	7.553723086
222015_at	2.663499162	10.27807312	5.647123899	9.65E-08	1.18E-05	7.550799696
225510_at	8.248996886	28.31252402	5.645366973	9.73E-08	1.19E-05	7.543026994
229336_at	2.335715526	10.11824082	5.643832493	9.80E-08	1.19E-05	7.536239581
202788_at	1.943762699	12.5202577	5.642559377	9.86E-08	1.20E-05	7.530609087
231027_at	1.153605801	6.006287878	5.640917744	9.93E-08	1.21E-05	7.523349905
225124_at	2.188827752	6.706313534	5.639716884	9.99E-08	1.21E-05	7.518040586
202197_at	2.64291449	9.598389115	5.637504646	1.01E-07	1.22E-05	7.508261466
237093_at	1.127705108	5.75237607	5.636645546	1.01E-07	1.22E-05	7.504464462
232455_x_at	-4.357186791	13.20493419	-5.636067179	1.02E-07	1.22E-05	7.501908424
200746_s_at	4.857394977	22.11142706	5.633552479	1.03E-07	1.23E-05	7.490796757
226437_at	3.024261815	8.560492482	5.632282128	1.03E-07	1.24E-05	7.485184608
200998_s_at	6.76411626	15.80436888	5.630916287	1.04E-07	1.24E-05	7.479151441
1554208_at	2.324400017	8.498265328	5.629439234	1.05E-07	1.25E-05	7.472628018
32094_at	1.043940596	8.211402453	5.628185867	1.05E-07	1.25E-05	7.467093311
1570087_at	0.631818751	4.206578782	5.627871721	1.06E-07	1.25E-05	7.465706202
1568691_at	2.525995533	9.647440065	5.624805615	1.07E-07	1.27E-05	7.452170231
232239_at	1.486182754	6.51245279	5.623641733	1.08E-07	1.27E-05	7.447033188
210205_at	2.575833539	7.831178579	5.620269606	1.09E-07	1.29E-05	7.432153169
233801_s_at	2.358089457	6.771724432	5.617552258	1.11E-07	1.30E-05	7.420166356
1555575_a_at	4.830158577	26.55731758	5.61136897	1.14E-07	1.34E-05	7.392903482
202452_at	2.466767863	11.76747908	5.609113852	1.15E-07	1.35E-05	7.382964876
37860_at	1.623601443	7.682566053	5.608385578	1.16E-07	1.35E-05	7.379755791
205031_at	0.916557588	7.618059925	5.607925379	1.16E-07	1.35E-05	7.377728083
35160_at	3.203135296	10.79520923	5.607354227	1.16E-07	1.35E-05	7.375211643
1553968_a_at	2.643232884	11.26773524	5.606724218	1.17E-07	1.35E-05	7.372436058
228513_at	0.574226892	7.8085852	5.60510151	1.17E-07	1.36E-05	7.365287885
203330_s_at	3.74315059	8.29072358	5.604868109	1.18E-07	1.36E-05	7.364259833
219927_at	-0.693973554	2.657583999	-5.604366608	1.18E-07	1.36E-05	7.362050984
212472_at	6.914047327	11.05461546	5.598857587	1.21E-07	1.39E-05	7.337794441
202302_s_at	2.698463956	17.53757811	5.597773176	1.21E-07	1.40E-05	7.333021407
205716_at	0.988657153	5.381485132	5.596894256	1.22E-07	1.40E-05	7.329153246
219444_at	4.686126536	12.56871635	5.592237269	1.25E-07	1.43E-05	7.308663787
209193_at	2.962650708	10.04333633	5.591428524	1.25E-07	1.43E-05	7.305106582
206138_s_at	2.933351514	14.17867226	5.587842158	1.27E-07	1.45E-05	7.289335939
242399_at	1.040102652	5.15273514	5.585805775	1.28E-07	1.46E-05	7.28038389
1558484_s_at	2.31866884	6.759676475	5.585666963	1.28E-07	1.46E-05	7.279773734
1563086_at	1.039126926	5.725848984	5.585166619	1.29E-07	1.46E-05	7.277574529
209253_at	4.804048023	16.4766828	5.584798711	1.29E-07	1.46E-05	7.275957507
202123_s_at	1.207537898	11.46779574	5.583177488	1.30E-07	1.47E-05	7.268832709
216903_s_at	5.31682631	15.91504509	5.581989112	1.31E-07	1.47E-05	7.263610934
221269_s_at	8.555341673	14.36918856	5.578950027	1.33E-07	1.49E-05	7.250260123
214628_at	1.661671096	7.830650842	5.577189218	1.34E-07	1.50E-05	7.242526838
225025_at	3.617338089	10.49684715	5.575379664	1.35E-07	1.51E-05	7.234581002
212892_at	0.965390827	8.085852318	5.574948297	1.35E-07	1.51E-05	7.232687083
235901_at	2.512054251	8.319554131	5.574497288	1.35E-07	1.51E-05	7.230707015
1556460_a_at	1.776322075	5.090628502	5.56896221	1.39E-07	1.54E-05	7.206414244
209457_at	5.048551224	9.538150979	5.568555135	1.39E-07	1.54E-05	7.204628216
227120_at	4.250186767	9.4701225	5.567727767	1.40E-07	1.55E-05	7.200998415
202752_x_at	2.873539058	13.10778403	5.566596388	1.40E-07	1.55E-05	7.196035396
1552612_at	1.460682268	7.921284242	5.565694176	1.41E-07	1.55E-05	7.192078104
201270_x_at	3.25311379	14.85749889	5.565462611	1.41E-07	1.55E-05	7.191062472
222887_s_at	1.689129754	9.912664418	5.564577015	1.42E-07	1.56E-05	7.187178535
200757_s_at	5.079384562	13.16606905	5.563284531	1.43E-07	1.56E-05	7.181510791
64486_at	5.114578557	15.42400184	5.560869359	1.44E-07	1.58E-05	7.170922022
231823_s_at	2.805728087	8.315659077	5.557232553	1.47E-07	1.60E-05	7.154982536
205273_s_at	1.307851879	11.73983942	5.556390764	1.47E-07	1.60E-05	7.151294024
231751_at	3.444743689	10.59033607	5.55455863	1.48E-07	1.61E-05	7.143267233
200644_at	4.822854713	18.02021904	5.554166536	1.49E-07	1.61E-05	7.141549634
203901_at	0.61263886	6.720333171	5.553845592	1.49E-07	1.61E-05	7.140143765
213484_at	1.719512509	5.167773839	5.552633281	1.50E-07	1.62E-05	7.134833787
207939_x_at	2.894193926	10.02102641	5.552302093	1.50E-07	1.62E-05	7.133383293
213810_s_at	2.001137084	5.865057066	5.550037389	1.52E-07	1.63E-05	7.123466033
1557985_s_at	1.331471728	5.838296696	5.549597664	1.52E-07	1.63E-05	7.121540737
231921_at	1.366712398	6.666031469	5.549534898	1.52E-07	1.63E-05	7.121265931
216606_x_at	2.879904869	13.41546898	5.547649444	1.53E-07	1.64E-05	7.113011753
210249_s_at	4.367827504	14.26274737	5.546370611	1.54E-07	1.65E-05	7.107414224
235043_at	3.453597161	7.810202458	5.544144745	1.56E-07	1.66E-05	7.097673348
201389_at	3.284078333	10.96337381	5.540895807	1.58E-07	1.68E-05	7.083459546
223186_at	4.029029901	9.807879455	5.540042728	1.59E-07	1.69E-05	7.07972825
242182_x_at	-0.825015396	3.971435716	-5.53900464	1.60E-07	1.69E-05	7.075188205
227093_at	2.120194117	9.160543677	5.538195008	1.60E-07	1.69E-05	7.071647668
202024_at	2.089811713	9.700643431	5.534257166	1.63E-07	1.72E-05	7.054431889
1566402_at	0.977093337	5.249337354	5.533720262	1.63E-07	1.72E-05	7.052085185
1555933_at	2.07185192	8.907138479	5.531592102	1.65E-07	1.73E-05	7.042784776
244364_at	0.429096589	3.417463514	5.531345155	1.65E-07	1.73E-05	7.041705721
220363_s_at	1.441006813	5.777090787	5.531212633	1.65E-07	1.73E-05	7.041126663
207268_x_at	2.094642437	10.1595693	5.530347961	1.66E-07	1.73E-05	7.037348687
216181_at	1.511710512	8.293028899	5.530221827	1.66E-07	1.73E-05	7.036797606
1553166_at	1.088806833	6.945234328	5.530172514	1.66E-07	1.73E-05	7.036582157
212396_s_at	1.311684634	8.883816283	5.527914433	1.68E-07	1.75E-05	7.026717904
203928_x_at	2.1554269	8.043000877	5.525956373	1.69E-07	1.76E-05	7.018166256
217841_s_at	2.291932779	10.47892882	5.522661834	1.72E-07	1.78E-05	7.003781832
1562089_at	-0.618708767	2.659745845	-5.521646044	1.73E-07	1.79E-05	6.999347807
224640_at	2.597360878	10.75024337	5.517146058	1.76E-07	1.82E-05	6.979710901
222998_at	2.651969495	12.86829654	5.514919037	1.78E-07	1.84E-05	6.969996312
38043_at	1.209461783	11.83171578	5.513966679	1.79E-07	1.84E-05	6.965842724
1555821_a_at	1.177310603	4.310301939	5.513771423	1.79E-07	1.84E-05	6.964991193
201874_at	4.064464072	9.546828525	5.51247586	1.80E-07	1.85E-05	6.959341582
219315_s_at	4.382316956	11.10990306	5.508267385	1.84E-07	1.88E-05	6.940995131
240202_x_at	1.439003678	4.645845301	5.507337026	1.85E-07	1.89E-05	6.936940476
217099_s_at	2.175682226	8.700074431	5.505798446	1.86E-07	1.89E-05	6.930236015
203298_s_at	2.29587552	8.294804041	5.504125177	1.87E-07	1.90E-05	6.922945939
236369_at	1.505966545	7.46645593	5.503952126	1.88E-07	1.90E-05	6.92219207
227570_at	0.870299402	8.272877295	5.501685009	1.90E-07	1.92E-05	6.912317087
243244_at	0.573212948	3.109916568	5.498630369	1.92E-07	1.94E-05	6.899015797
217940_s_at	6.431266454	25.31701569	5.495462731	1.95E-07	1.97E-05	6.885227246
212383_at	3.851430645	13.34852373	5.49529715	1.95E-07	1.97E-05	6.884506613
201357_s_at	1.932029257	8.550125189	5.494187986	1.96E-07	1.97E-05	6.879679726
243017_at	0.774446837	4.70788302	5.493711711	1.97E-07	1.97E-05	6.877607248
223990_at	1.65665884	6.594826461	5.49370676	1.97E-07	1.97E-05	6.877585705
213244_at	2.078309955	8.474056405	5.491762143	1.98E-07	1.98E-05	6.869124971
209494_s_at	3.363686296	8.97844194	5.490636255	1.99E-07	1.99E-05	6.864227245
203506_s_at	1.425888075	8.087462036	5.488824687	2.01E-07	2.00E-05	6.856348035
207866_at	0.575448977	3.735363473	5.486853858	2.03E-07	2.02E-05	6.847777952
223562_at	5.579516091	10.23676343	5.48270608	2.07E-07	2.05E-05	6.829747664
202510_s_at	6.658991333	12.34889775	5.477726929	2.12E-07	2.10E-05	6.808114501
209416_s_at	0.788972162	8.329378261	5.477060182	2.12E-07	2.10E-05	6.805218569
1558248_at	0.566521497	4.726433405	5.476608905	2.13E-07	2.10E-05	6.803258631
218607_s_at	3.17321146	10.53481197	5.476072072	2.13E-07	2.10E-05	6.800927241
1557813_at	1.733254554	11.17169268	5.474873354	2.14E-07	2.11E-05	6.795721886
202560_s_at	1.861759163	13.03912183	5.474558753	2.15E-07	2.11E-05	6.794355867
221449_s_at	2.927308302	15.03234901	5.472021373	2.17E-07	2.13E-05	6.783340169
1553315_at	-0.655572179	4.35780163	-5.471713462	2.18E-07	2.13E-05	6.782003631
227604_at	2.119471557	7.12309718	5.471277392	2.18E-07	2.13E-05	6.780110873
211060_x_at	2.858140178	13.70878692	5.46817149	2.21E-07	2.16E-05	6.766632427
203258_at	4.232231654	11.45054429	5.465698885	2.24E-07	2.18E-05	6.755905625
224727_at	2.038542115	15.06057039	5.463590822	2.26E-07	2.19E-05	6.746762669
224821_at	5.926590832	24.44304463	5.459532868	2.30E-07	2.23E-05	6.729168898
218084_x_at	2.485274928	10.58938958	5.457949801	2.32E-07	2.24E-05	6.722307501
201032_at	6.021360957	25.78955166	5.455434628	2.34E-07	2.27E-05	6.711408661
204213_at	2.030565526	7.938035521	5.454573404	2.35E-07	2.27E-05	6.707677484
1557025_a_at	0.456694246	3.279605286	5.454180234	2.36E-07	2.27E-05	6.705974234
218018_at	4.397609878	9.845458786	5.449324682	2.41E-07	2.32E-05	6.684945756
212126_at	4.112668981	10.65368548	5.448973011	2.42E-07	2.32E-05	6.683423186
1561555_at	0.549719945	4.284301389	5.448286656	2.42E-07	2.32E-05	6.680451767
1558517_s_at	1.329497811	4.344391117	5.446094721	2.45E-07	2.34E-05	6.67096383
202897_at	7.923300722	11.50119299	5.445730948	2.45E-07	2.34E-05	6.669389441
213296_at	5.300095563	13.79117262	5.445368888	2.46E-07	2.34E-05	6.667822531
222581_at	1.765605589	9.849632568	5.442976702	2.48E-07	2.36E-05	6.657471348
202109_at	4.681337848	14.92715585	5.441916534	2.49E-07	2.37E-05	6.652884815
1558304_s_at	3.633825707	11.47753558	5.441445496	2.50E-07	2.37E-05	6.650847172
226245_at	1.770015322	7.593299844	5.440288695	2.51E-07	2.38E-05	6.645843487
208875_s_at	2.749177563	8.339405096	5.438690187	2.53E-07	2.39E-05	6.638930299
213963_s_at	0.755331445	4.820800307	5.437975345	2.54E-07	2.40E-05	6.635839175
1557228_at	2.600641594	8.441151736	5.435143616	2.57E-07	2.42E-05	6.623596678
230052_s_at	1.375229273	7.864538609	5.432767696	2.60E-07	2.44E-05	6.613327848
216741_at	2.026362377	7.828427483	5.427858881	2.66E-07	2.50E-05	6.592120568
228206_at	1.432682517	4.882703149	5.426046461	2.68E-07	2.51E-05	6.584293482
223025_s_at	3.109100591	11.16964666	5.421343931	2.74E-07	2.56E-05	6.563992793
1566633_at	0.874895368	5.110928122	5.417965842	2.78E-07	2.60E-05	6.54941644
235412_at	-1.638629255	3.829910072	-5.416360447	2.80E-07	2.61E-05	6.542491189
212502_at	2.432602096	8.637868889	5.41620203	2.81E-07	2.61E-05	6.541807892
242042_s_at	0.83179445	4.657965467	5.41203485	2.86E-07	2.65E-05	6.523838073
1558859_at	0.733195792	3.582752034	5.411733308	2.86E-07	2.65E-05	6.522538089
213587_s_at	7.802606193	21.07400328	5.411699274	2.86E-07	2.65E-05	6.522391366
201701_s_at	-6.000344995	16.23939533	-5.409236882	2.90E-07	2.68E-05	6.511777443
37996_s_at	0.743150337	6.007900264	5.408183151	2.91E-07	2.68E-05	6.507236347
31861_at	2.913036607	14.95799142	5.406584268	2.93E-07	2.70E-05	6.500346953
235845_at	1.43291924	7.683681124	5.403449417	2.97E-07	2.73E-05	6.486842945
40850_at	2.162453838	12.41572043	5.403087076	2.98E-07	2.73E-05	6.485282401
240639_at	0.995457941	4.375337405	5.401259664	3.00E-07	2.75E-05	6.477413037
240948_at	1.346248742	5.328630444	5.400289356	3.02E-07	2.76E-05	6.473235288
1567081_x_at	3.806178198	9.244235787	5.400200456	3.02E-07	2.76E-05	6.472852545
239803_at	0.510517852	4.841278262	5.399193253	3.03E-07	2.76E-05	6.468516479
220956_s_at	3.322564927	15.32293284	5.395511138	3.08E-07	2.80E-05	6.452669071
1561194_at	1.098744506	5.534136041	5.395404065	3.09E-07	2.80E-05	6.452208342
221647_s_at	3.113848291	14.56178564	5.395308199	3.09E-07	2.80E-05	6.451795842
204785_x_at	2.840741759	9.295186467	5.394529301	3.10E-07	2.81E-05	6.448444496
213260_at	2.340665937	7.707775439	5.393992898	3.10E-07	2.81E-05	6.446136702
206491_s_at	4.828448033	12.87787612	5.392163317	3.13E-07	2.82E-05	6.438266292
239641_at	1.45553828	7.124076114	5.391894878	3.13E-07	2.82E-05	6.437111672
237211_x_at	0.845027596	6.577927442	5.39154259	3.14E-07	2.82E-05	6.435596453
226767_s_at	-4.82859293	12.63840966	-5.389858352	3.16E-07	2.84E-05	6.428353273
202689_at	1.318882317	11.49913864	5.388339978	3.19E-07	2.86E-05	6.421824611
232234_at	3.276006563	7.829213201	5.387627692	3.20E-07	2.86E-05	6.418762342
214436_at	1.89940153	6.526617122	5.38567311	3.22E-07	2.88E-05	6.410360478
1560220_a_at	1.033949101	3.100634138	5.385361904	3.23E-07	2.88E-05	6.40902292
212465_at	2.051773031	14.20723278	5.385353065	3.23E-07	2.88E-05	6.408984931
227650_at	1.776430841	5.581450418	5.384923172	3.24E-07	2.88E-05	6.407137342
233003_at	1.925148198	6.686407285	5.384030835	3.25E-07	2.89E-05	6.40330256
1570033_at	1.711623455	4.878377	5.382214776	3.28E-07	2.90E-05	6.395499348
205805_s_at	2.646876141	5.311961383	5.378862367	3.33E-07	2.94E-05	6.381099104
201331_s_at	6.744531619	24.53667184	5.378254956	3.34E-07	2.95E-05	6.378490576
210222_s_at	2.5387076	6.141319836	5.370311198	3.46E-07	3.05E-05	6.34439313
1555705_a_at	1.881574281	9.46734249	5.36976681	3.47E-07	3.05E-05	6.342057578
1553336_a_at	0.471359764	3.455397068	5.369315193	3.47E-07	3.05E-05	6.340120153
209107_x_at	3.624150874	13.69184374	5.369085803	3.48E-07	3.05E-05	6.339136113
52169_at	1.636176807	13.24864196	5.368993105	3.48E-07	3.05E-05	6.338738464
211152_s_at	1.379464566	9.738682237	5.367503094	3.50E-07	3.07E-05	6.332347313
41329_at	1.201920612	9.003109205	5.367132412	3.51E-07	3.07E-05	6.33075751
205313_at	2.841241433	14.52904844	5.366697268	3.52E-07	3.07E-05	6.328891325
218727_at	6.519985389	9.914142872	5.366338515	3.52E-07	3.07E-05	6.327352825
201508_at	10.01561018	82.14237312	5.365511762	3.53E-07	3.07E-05	6.323807572
212100_s_at	2.838959525	14.82284203	5.363747929	3.56E-07	3.09E-05	6.316245114
224754_at	2.619461752	13.8399186	5.363417722	3.57E-07	3.09E-05	6.314829524
203858_s_at	3.280345993	10.66459311	5.363211079	3.57E-07	3.09E-05	6.313943673
222769_at	0.940445182	6.63920473	5.36134967	3.60E-07	3.11E-05	6.305965054
204467_s_at	2.167591766	5.405895254	5.360960125	3.61E-07	3.11E-05	6.304295556
218246_at	2.888040416	12.06408331	5.359383757	3.63E-07	3.13E-05	6.297540392
1557114_a_at	2.826216868	8.010992909	5.359284417	3.64E-07	3.13E-05	6.297114734
206868_at	1.205407741	10.30286916	5.358042541	3.66E-07	3.14E-05	6.2917939
202650_s_at	2.524123684	10.60270788	5.357962174	3.66E-07	3.14E-05	6.291449593
225091_at	2.308121648	10.85425595	5.35457445	3.71E-07	3.18E-05	6.276938929
210726_at	-0.763703359	6.31887706	-5.351822491	3.76E-07	3.21E-05	6.265155699
200851_s_at	3.336036914	16.69243711	5.351496715	3.77E-07	3.21E-05	6.263761056
203616_at	5.619618454	15.22132102	5.348782338	3.81E-07	3.25E-05	6.252142929
202134_s_at	1.382731409	6.43159448	5.347209533	3.84E-07	3.26E-05	6.245412678
61734_at	1.562275496	8.375046246	5.347022504	3.84E-07	3.26E-05	6.244612438
222238_s_at	3.251154191	8.629997377	5.346810221	3.85E-07	3.26E-05	6.243704164
205621_at	2.591435133	10.33271783	5.34541613	3.87E-07	3.27E-05	6.237739983
1553101_a_at	3.545727843	12.8015502	5.345392224	3.87E-07	3.27E-05	6.237637715
220292_at	-1.442769793	7.79067882	-5.34166675	3.94E-07	3.32E-05	6.221704299
201564_s_at	1.599021588	8.518407424	5.341326108	3.94E-07	3.32E-05	6.220247765
1564053_a_at	1.189562334	6.436663401	5.340890992	3.95E-07	3.32E-05	6.218387354
1553031_at	0.897302502	4.457364658	5.34041447	3.96E-07	3.32E-05	6.21635002
89948_at	2.133765835	7.041742317	5.3403177	3.96E-07	3.32E-05	6.215936301
1563539_at	0.696413021	4.836558052	5.339376611	3.98E-07	3.33E-05	6.211913126
223945_x_at	2.454906977	10.41552029	5.337247328	4.02E-07	3.36E-05	6.202812046
215783_s_at	6.48056302	8.678016677	5.336623118	4.03E-07	3.36E-05	6.200144453
204265_s_at	1.707776264	9.876102629	5.336108801	4.04E-07	3.37E-05	6.197946639
37831_at	1.864100488	10.73746759	5.331209027	4.13E-07	3.44E-05	6.177015342
221889_at	1.787236365	7.351800348	5.328764889	4.18E-07	3.47E-05	6.166578794
201360_at	8.718741396	28.08489308	5.327712674	4.20E-07	3.48E-05	6.162086736
1557867_s_at	3.149077669	13.17128051	5.325916668	4.23E-07	3.50E-05	6.154420624
223132_s_at	6.289273247	17.1422134	5.325548506	4.24E-07	3.51E-05	6.152849358
241408_at	1.32186946	7.865692164	5.324882612	4.25E-07	3.51E-05	6.150007578
210786_s_at	0.808287279	4.790148328	5.324528469	4.26E-07	3.51E-05	6.148496325
238096_at	0.920037708	7.657480729	5.324253669	4.26E-07	3.51E-05	6.1473237
206118_at	5.313435726	8.460450512	5.323949334	4.27E-07	3.51E-05	6.14602509
227114_at	2.158987569	8.67534068	5.323362173	4.28E-07	3.51E-05	6.143519781
1567257_at	1.501080096	6.973148242	5.322089971	4.30E-07	3.52E-05	6.138092126
205717_x_at	5.327898766	15.17595775	5.322024441	4.30E-07	3.52E-05	6.137812574
45714_at	2.73653342	9.562020886	5.320564703	4.33E-07	3.54E-05	6.131585884
212408_at	4.687003628	15.64633575	5.319222014	4.36E-07	3.56E-05	6.125859439
202608_s_at	1.038686496	5.34327838	5.317574966	4.39E-07	3.58E-05	6.11883618
1554202_x_at	3.215940976	9.88548875	5.31718524	4.40E-07	3.58E-05	6.117174531
232645_at	1.783746344	7.731878331	5.316405367	4.42E-07	3.58E-05	6.113849674
202807_s_at	1.86247719	9.963466247	5.316375839	4.42E-07	3.58E-05	6.11372379
208786_s_at	3.257629746	9.988380146	5.315690551	4.43E-07	3.59E-05	6.110802448
226507_at	3.194394639	11.19578597	5.314459703	4.45E-07	3.60E-05	6.105556006
213266_at	1.531837446	8.72199865	5.314275568	4.46E-07	3.60E-05	6.104771206
1558011_at	0.622295211	4.224191122	5.314204656	4.46E-07	3.60E-05	6.104468975
230762_at	1.788538828	7.696789241	5.31222253	4.50E-07	3.62E-05	6.096022124
204169_at	2.977763621	8.894309997	5.310883142	4.53E-07	3.64E-05	6.090315436
1560792_at	0.721741509	3.905197431	5.307733842	4.59E-07	3.69E-05	6.076900918
231576_at	-2.977330277	6.011348828	-5.30740808	4.60E-07	3.69E-05	6.07551362
216484_x_at	2.010382028	17.41645337	5.306705659	4.61E-07	3.69E-05	6.072522446
224750_at	1.758082013	15.65441678	5.305678539	4.63E-07	3.71E-05	6.068149033
213893_x_at	2.802645801	12.86326031	5.304107707	4.67E-07	3.71E-05	6.061461576
214885_at	1.892331621	7.800261802	5.303931394	4.67E-07	3.71E-05	6.060711039
225483_at	1.659229054	11.4457015	5.303627693	4.68E-07	3.71E-05	6.059418274
226246_at	2.734393089	7.110014637	5.303568883	4.68E-07	3.71E-05	6.059167945
1567375_at	0.704624672	6.698255909	5.303524746	4.68E-07	3.71E-05	6.058980069
212429_s_at	1.158318117	11.89870332	5.299218791	4.77E-07	3.78E-05	6.040656183
224682_at	3.694471302	12.45047611	5.297636726	4.81E-07	3.80E-05	6.033926121
33768_at	3.918443535	13.90359249	5.297540429	4.81E-07	3.80E-05	6.033516517
1560910_at	0.572533147	4.623548911	5.297210102	4.81E-07	3.80E-05	6.032111493
231392_at	0.574580601	3.467178221	5.296391714	4.83E-07	3.80E-05	6.028630775
228781_at	1.185770107	4.212154511	5.296373625	4.83E-07	3.80E-05	6.028553842
209034_at	5.066873093	20.07728919	5.295435092	4.85E-07	3.81E-05	6.024562558
212798_s_at	2.495513804	11.27535938	5.295032193	4.86E-07	3.82E-05	6.022849296
212816_s_at	8.230632543	25.67084626	5.294016205	4.88E-07	3.83E-05	6.018529337
204116_at	4.676838256	9.849152467	5.293101869	4.90E-07	3.84E-05	6.014642049
221271_at	0.877674355	4.833723109	5.292162122	4.93E-07	3.85E-05	6.010647176
202685_s_at	2.07347922	6.934410572	5.289703782	4.98E-07	3.89E-05	6.000198885
225263_at	5.464904765	14.95494176	5.289019227	5.00E-07	3.89E-05	5.997289981
209604_s_at	1.363451102	8.535970272	5.287003381	5.04E-07	3.92E-05	5.988725366
222571_at	2.810667187	10.18748897	5.284384422	5.10E-07	3.96E-05	5.977601451
204741_at	1.984398308	8.252117653	5.28282855	5.14E-07	3.99E-05	5.970994614
225824_at	3.345194708	12.40635765	5.281324302	5.17E-07	4.01E-05	5.964608176
217938_s_at	3.341164182	19.80269605	5.27718076	5.27E-07	4.08E-05	5.947022343
201608_s_at	2.272361164	12.20076084	5.274219976	5.34E-07	4.12E-05	5.934461719
202392_s_at	1.692481532	10.20951227	5.271462944	5.41E-07	4.17E-05	5.922769529
230837_at	0.99581247	5.480409465	5.271233489	5.41E-07	4.17E-05	5.921796618
1565737_at	0.96895972	4.818228374	5.268729434	5.47E-07	4.21E-05	5.911180951
61874_at	4.170270765	17.17298123	5.265910029	5.54E-07	4.26E-05	5.899232257
1562603_at	2.604925368	5.920090863	5.265363522	5.56E-07	4.26E-05	5.89691662
209789_at	2.200086479	4.427270247	5.264410544	5.58E-07	4.27E-05	5.892879076
203652_at	4.44001881	15.41720796	5.264093851	5.59E-07	4.27E-05	5.891537424
201046_s_at	5.091075451	21.92201477	5.262858701	5.62E-07	4.29E-05	5.886305274
207681_at	1.283771688	6.835847317	5.261865185	5.64E-07	4.31E-05	5.882097272
227098_at	1.63688093	8.351453354	5.261151168	5.66E-07	4.31E-05	5.879073389
202440_s_at	2.247345291	12.15205024	5.25886216	5.72E-07	4.35E-05	5.869381153
218650_at	3.638206334	10.53907743	5.256876199	5.77E-07	4.38E-05	5.860974278
215972_at	1.794287861	4.424957023	5.256057569	5.79E-07	4.39E-05	5.85750949
218828_at	2.561364233	12.33174933	5.253323367	5.87E-07	4.44E-05	5.845939687
200649_at	8.61960658	23.11789606	5.252409255	5.89E-07	4.45E-05	5.842072473
212822_at	1.284808489	11.11627314	5.251978229	5.90E-07	4.45E-05	5.840249139
204927_at	3.398079207	12.42572398	5.251869692	5.90E-07	4.45E-05	5.83979002
205640_at	1.121925865	7.524495402	5.251142993	5.92E-07	4.46E-05	5.836716179
219083_at	2.208751378	9.468603757	5.250244005	5.95E-07	4.47E-05	5.832913958
239060_at	1.101642307	7.217388094	5.247936042	6.01E-07	4.51E-05	5.823154472
218697_at	1.672378627	9.961581959	5.247323645	6.03E-07	4.52E-05	5.820565341
210275_s_at	4.109059046	22.47729633	5.24724569	6.03E-07	4.52E-05	5.820235775
218470_at	-1.974840094	7.956751684	-5.245384836	6.08E-07	4.55E-05	5.812369607
201548_s_at	2.262631895	6.658214623	5.24494438	6.09E-07	4.55E-05	5.810507984
47553_at	0.484214196	4.574986223	5.24433558	6.11E-07	4.56E-05	5.807935003
203055_s_at	3.212392717	12.83722129	5.243413254	6.13E-07	4.56E-05	5.804037331
222635_s_at	1.742967844	9.754696496	5.243309032	6.13E-07	4.56E-05	5.803596923
212404_s_at	0.641483144	5.203849353	5.242576598	6.16E-07	4.57E-05	5.800502072
238633_at	0.549364507	4.213912826	5.240490245	6.21E-07	4.61E-05	5.791687846
200049_at	2.718058474	10.40694407	5.240135259	6.22E-07	4.61E-05	5.790188359
1562130_at	0.532928935	3.876156912	5.238964068	6.26E-07	4.63E-05	5.785241628
243314_at	1.107817653	6.587044148	5.238859225	6.26E-07	4.63E-05	5.784798837
210023_s_at	2.817224935	8.22860858	5.238099976	6.28E-07	4.63E-05	5.781592436
226871_s_at	3.510011862	8.879757789	5.235524944	6.35E-07	4.68E-05	5.770719987
208660_at	7.600661323	20.45248717	5.235390566	6.36E-07	4.68E-05	5.770152705
203104_at	7.073539181	12.24412519	5.235088818	6.37E-07	4.68E-05	5.76887889
202556_s_at	1.224850923	9.208280831	5.233250807	6.42E-07	4.71E-05	5.761120856
218584_at	2.153612656	10.33633115	5.231722092	6.46E-07	4.73E-05	5.754669659
226830_x_at	0.78905815	2.860415457	5.23154387	6.47E-07	4.73E-05	5.753917638
218928_s_at	2.02864354	6.74203332	5.230975375	6.48E-07	4.73E-05	5.751518942
212975_at	0.900386252	7.870495868	5.230914519	6.49E-07	4.73E-05	5.751262179
230373_at	1.54116578	5.44677656	5.230183667	6.51E-07	4.74E-05	5.74817871
224248_x_at	2.069646283	11.3657542	5.230109322	6.51E-07	4.74E-05	5.747865063
217124_at	0.758747118	4.478921438	5.229020531	6.54E-07	4.75E-05	5.743272001
226411_at	2.802440867	7.611928323	5.228969752	6.54E-07	4.75E-05	5.743057807
225560_at	2.369645602	10.08646439	5.227026453	6.60E-07	4.79E-05	5.734861588
210124_x_at	2.119876781	7.60462002	5.222779001	6.73E-07	4.87E-05	5.716954025
210443_x_at	2.066109231	12.2157809	5.222032016	6.75E-07	4.88E-05	5.713805654
205574_x_at	1.22633157	6.189797347	5.221348138	6.77E-07	4.89E-05	5.710923518
212193_s_at	5.333295411	13.02138554	5.22072753	6.79E-07	4.90E-05	5.708308237
209558_s_at	4.284041334	11.01084106	5.219737471	6.82E-07	4.91E-05	5.704136484
220980_s_at	2.366741154	13.99954338	5.217772527	6.88E-07	4.95E-05	5.695858426
235145_at	3.406328018	17.34831265	5.216127194	6.93E-07	4.98E-05	5.688928395
203585_at	3.320275673	6.839951163	5.214121699	6.99E-07	5.02E-05	5.680483296
219946_x_at	3.072660587	13.46888283	5.211968802	7.06E-07	5.06E-05	5.671419827
41386_i_at	5.523240304	14.75551694	5.208825266	7.16E-07	5.12E-05	5.658190209
229247_at	1.167155498	8.006436525	5.208488578	7.17E-07	5.12E-05	5.65677356
225733_at	1.565294424	9.18686465	5.208086711	7.18E-07	5.13E-05	5.655082742
34846_at	1.868690166	10.24238436	5.205081186	7.28E-07	5.19E-05	5.642439932
216092_s_at	3.265705125	12.47341392	5.199410585	7.47E-07	5.32E-05	5.618599279
1562681_at	0.970285669	6.242936916	5.198177603	7.51E-07	5.33E-05	5.613417736
225879_at	3.47592159	15.15829506	5.197793106	7.52E-07	5.33E-05	5.611802069
203187_at	1.621893429	10.71941273	5.197718999	7.52E-07	5.33E-05	5.611490678
212167_s_at	2.624806659	11.09364805	5.197671475	7.52E-07	5.33E-05	5.611290987
206058_at	4.716312778	12.73776434	5.196887037	7.55E-07	5.34E-05	5.607995052
50277_at	5.365100642	25.0461532	5.195771117	7.59E-07	5.36E-05	5.603306895
243423_at	1.47729592	7.706792198	5.194187955	7.64E-07	5.39E-05	5.596656899
200055_at	3.308696751	19.68042881	5.193803483	7.65E-07	5.39E-05	5.59504214
203143_s_at	0.738998891	7.588314554	5.193175182	7.68E-07	5.40E-05	5.592403482
204158_s_at	6.513790009	13.09384462	5.19150915	7.73E-07	5.44E-05	5.585407703
207824_s_at	1.01347367	4.81161057	5.19031788	7.77E-07	5.46E-05	5.580406367
1561418_at	0.519183691	4.009521532	5.189551144	7.80E-07	5.47E-05	5.577187758
219483_s_at	1.694256218	7.232535292	5.188774364	7.83E-07	5.48E-05	5.5739273
230507_at	0.595635389	3.950955434	5.18865091	7.83E-07	5.48E-05	5.573409146
225145_at	2.874989789	8.685209241	5.187413378	7.88E-07	5.50E-05	5.568215462
223290_at	4.026411189	14.32357919	5.187287004	7.88E-07	5.50E-05	5.56768514
224991_at	3.096464565	11.87462964	5.181503079	8.09E-07	5.63E-05	5.543422161
216932_at	4.25831063	11.18679098	5.181124008	8.10E-07	5.63E-05	5.541832612
222088_s_at	3.567451741	6.353513551	5.179783991	8.15E-07	5.66E-05	5.536214151
214933_at	2.885614527	6.345624882	5.179409438	8.16E-07	5.66E-05	5.534643881
221063_x_at	5.147762084	14.83563868	5.179394388	8.16E-07	5.66E-05	5.534580787
35671_at	2.830131746	14.20074365	5.178558784	8.19E-07	5.67E-05	5.531077893
37462_i_at	2.522027743	8.782624798	5.17745866	8.23E-07	5.69E-05	5.52646668
234924_s_at	3.584523826	10.7674404	5.176508502	8.27E-07	5.71E-05	5.522484567
222105_s_at	2.622285094	9.143749682	5.17529863	8.31E-07	5.73E-05	5.517414676
203546_at	1.413653145	12.07398807	5.174345709	8.35E-07	5.75E-05	5.513422067
1563295_at	1.677588105	7.088639565	5.173979861	8.36E-07	5.75E-05	5.511889339
221002_s_at	4.157539272	11.98159181	5.173415185	8.38E-07	5.76E-05	5.50952376
229942_at	0.623556671	3.994118507	5.170249956	8.50E-07	5.83E-05	5.496266863
1560476_at	2.613112551	5.91348112	5.170089378	8.51E-07	5.83E-05	5.495594457
203057_s_at	1.806022673	8.94331848	5.168548374	8.56E-07	5.86E-05	5.489142328
220486_x_at	2.096910755	8.075728694	5.166846954	8.63E-07	5.90E-05	5.482019996
1559627_at	0.479206939	3.611681315	5.165118531	8.70E-07	5.94E-05	5.474786192
230330_at	0.822208745	5.431382497	5.163349103	8.76E-07	5.98E-05	5.467382406
1566204_at	1.004150038	3.167604982	5.160517213	8.88E-07	6.04E-05	5.455536417
1561687_a_at	0.619769348	3.921466885	5.159650481	8.91E-07	6.06E-05	5.451911666
244035_at	1.091840911	4.516892156	5.159370957	8.92E-07	6.06E-05	5.450742754
1554153_a_at	2.067590454	6.764237758	5.157874106	8.98E-07	6.09E-05	5.444483945
56919_at	2.307110918	10.03399654	5.157103573	9.01E-07	6.11E-05	5.441262563
212002_at	1.749084534	11.29698918	5.156391205	9.04E-07	6.11E-05	5.438284628
203266_s_at	1.600369192	9.280427257	5.156063851	9.05E-07	6.11E-05	5.436916271
1568613_at	1.939372037	13.70435399	5.15591015	9.06E-07	6.11E-05	5.436273815
201870_at	1.409730115	10.97943604	5.155903605	9.06E-07	6.11E-05	5.436246459
236605_at	1.416944768	7.544775843	5.155249351	9.09E-07	6.12E-05	5.433511867
202964_s_at	1.646132428	9.581412012	5.15507673	9.09E-07	6.12E-05	5.432790398
201783_s_at	2.551225302	13.53228433	5.1542285	9.13E-07	6.12E-05	5.42924546
223256_at	2.122444924	6.892217349	5.153758144	9.15E-07	6.12E-05	5.427279902
212518_at	1.959963178	10.09584833	5.153348974	9.16E-07	6.12E-05	5.42557013
222079_at	0.430690568	6.398657131	5.153311909	9.16E-07	6.12E-05	5.425415253
205257_s_at	1.370906191	5.718336838	5.153185234	9.17E-07	6.12E-05	5.424885944
38487_at	6.847280003	21.33298169	5.153109169	9.17E-07	6.12E-05	5.424568113
1554344_s_at	2.33785966	16.80889726	5.152733152	9.19E-07	6.12E-05	5.422996998
203947_at	3.921276227	12.29514403	5.152693133	9.19E-07	6.12E-05	5.422829792
201345_s_at	3.070558614	12.04020071	5.152446266	9.20E-07	6.12E-05	5.421798354
218787_x_at	2.069818566	8.676907059	5.149704854	9.31E-07	6.18E-05	5.41034658
202865_at	1.146841069	5.159471021	5.149541252	9.32E-07	6.18E-05	5.409663288
209011_at	1.737128157	8.69695898	5.147624651	9.40E-07	6.23E-05	5.40165955
200766_at	7.503973896	17.21820783	5.144718584	9.52E-07	6.30E-05	5.389527514
203364_s_at	2.295077851	10.60561395	5.141729537	9.65E-07	6.38E-05	5.377053729
211950_at	6.54871192	19.65084871	5.140726217	9.69E-07	6.40E-05	5.372867771
209467_s_at	2.718345436	15.74626462	5.139477652	9.74E-07	6.43E-05	5.367659375
201776_s_at	2.331885683	8.781077098	5.139182778	9.76E-07	6.43E-05	5.366429425
203971_at	-3.166706678	11.46159265	-5.138290364	9.79E-07	6.44E-05	5.36270736
226530_at	2.082034951	7.982503854	5.13621164	9.89E-07	6.50E-05	5.354039096
203175_at	2.338662989	12.36477243	5.135199762	9.93E-07	6.52E-05	5.349820399
210388_at	0.888982653	5.130859165	5.133021555	1.00E-06	6.57E-05	5.340740925
210374_x_at	1.681665248	6.069579442	5.131258959	1.01E-06	6.62E-05	5.3333957
227086_at	1.743449492	6.888543306	5.130368403	1.01E-06	6.63E-05	5.329685137
225372_at	1.34866973	5.564619235	5.130087188	1.02E-06	6.64E-05	5.328513523
224732_at	3.554272062	17.6396461	5.129032817	1.02E-06	6.66E-05	5.324121113
223103_at	6.013431731	28.93511762	5.128781709	1.02E-06	6.66E-05	5.323075108
204178_s_at	2.988698107	12.11769237	5.127765693	1.03E-06	6.68E-05	5.31884318
211343_s_at	0.716820796	3.899901834	5.126012083	1.03E-06	6.72E-05	5.311540305
240765_at	1.198725648	6.196567678	5.125473445	1.04E-06	6.73E-05	5.309297485
231222_at	1.243754384	8.137710997	5.125087727	1.04E-06	6.73E-05	5.307691498
230660_at	1.118466989	4.023622947	5.125018345	1.04E-06	6.73E-05	5.307402625
1563427_at	1.326962765	3.826312002	5.124358108	1.04E-06	6.73E-05	5.304653858
224809_x_at	2.636194197	13.77096907	5.124246561	1.04E-06	6.73E-05	5.304189474
37966_at	1.89593634	6.725878278	5.124071946	1.04E-06	6.73E-05	5.303462548
224845_s_at	3.668528061	11.19769833	5.123765452	1.04E-06	6.73E-05	5.302186645
221287_at	2.081796245	7.47175447	5.122343577	1.05E-06	6.77E-05	5.296268176
223383_at	3.867341827	10.90686991	5.120040587	1.06E-06	6.83E-05	5.286684408
214754_at	0.94309238	7.813187938	5.119653913	1.06E-06	6.83E-05	5.285075563
218855_at	1.951007592	8.728987432	5.118910866	1.07E-06	6.84E-05	5.281984171
226408_at	2.005113201	7.910608287	5.118827425	1.07E-06	6.84E-05	5.281637038
218500_at	3.805068184	11.26655528	5.11720477	1.08E-06	6.88E-05	5.274887197
201320_at	3.203077009	13.43812762	5.114983722	1.09E-06	6.94E-05	5.265650468
201907_x_at	2.384126019	8.09275029	5.114648586	1.09E-06	6.95E-05	5.264256961
1556129_at	1.785574694	7.898107351	5.114361297	1.09E-06	6.95E-05	5.263062449
204586_at	1.171003395	5.353421966	5.111289708	1.10E-06	7.03E-05	5.250293916
1561202_at	0.569464744	5.238448252	5.110544873	1.11E-06	7.05E-05	5.247198413
205193_at	2.022091018	7.282368736	5.110019531	1.11E-06	7.05E-05	5.245015291
1560007_at	0.564735029	2.898813407	5.109983417	1.11E-06	7.05E-05	5.24486522
225104_at	3.087145097	9.049862001	5.10887676	1.12E-06	7.08E-05	5.240266882
227858_at	1.263847083	8.452596862	5.106982953	1.12E-06	7.12E-05	5.232399322
243317_at	0.494518771	3.693408106	5.106970487	1.12E-06	7.12E-05	5.232347541
202757_at	2.598897511	12.04843009	5.106001233	1.13E-06	7.14E-05	5.228321659
228017_s_at	0.836114624	4.484680947	5.104711582	1.14E-06	7.17E-05	5.222965756
1560409_at	0.574287466	5.967223243	5.102975126	1.14E-06	7.22E-05	5.215755691
234864_s_at	1.003233602	5.209153547	5.102655055	1.15E-06	7.22E-05	5.214426876
238349_at	0.692331402	5.116887564	5.101313414	1.15E-06	7.26E-05	5.208857487
214757_at	2.948768725	7.43676607	5.099054258	1.16E-06	7.32E-05	5.199481504
234300_s_at	0.82423858	3.436058206	5.098741445	1.17E-06	7.32E-05	5.198183482
231084_at	1.364865894	3.65530516	5.098193434	1.17E-06	7.33E-05	5.195909624
244537_at	0.912345663	5.979177225	5.097691122	1.17E-06	7.34E-05	5.193825523
1564064_a_at	1.094638815	6.926019663	5.09751089	1.17E-06	7.34E-05	5.19307777
206379_at	1.79748264	5.458710988	5.096895265	1.18E-06	7.35E-05	5.190523782
212444_at	2.636724799	6.503269326	5.09504473	1.19E-06	7.40E-05	5.182847848
48106_at	3.248536422	10.45268738	5.093198614	1.20E-06	7.45E-05	5.175192076
209435_s_at	2.598147777	12.6914657	5.092569282	1.20E-06	7.46E-05	5.172582679
208101_s_at	3.511487635	13.36756992	5.092190721	1.20E-06	7.47E-05	5.171013152
201895_at	2.333024838	12.25615575	5.091155036	1.21E-06	7.49E-05	5.166719566
230979_at	1.252913017	4.996876194	5.090298157	1.21E-06	7.51E-05	5.163167687
208876_s_at	1.118968422	4.757964834	5.089756702	1.21E-06	7.52E-05	5.160923482
204285_s_at	1.007226225	4.232582176	5.089412033	1.22E-06	7.53E-05	5.159494992
208723_at	4.445344963	12.47936083	5.087171513	1.23E-06	7.58E-05	5.150210657
1559737_at	0.482645985	3.229666134	5.087125015	1.23E-06	7.58E-05	5.150018007
1567274_at	2.147183133	7.437394147	5.087030727	1.23E-06	7.58E-05	5.149627356
223203_at	4.966016631	17.32917973	5.08515219	1.24E-06	7.63E-05	5.141845238
214585_s_at	3.177778314	18.53074837	5.084921693	1.24E-06	7.63E-05	5.140890501
215967_s_at	1.534780038	6.590603031	5.084605947	1.24E-06	7.63E-05	5.139582705
204346_s_at	2.392851829	9.309073533	5.084143977	1.24E-06	7.64E-05	5.13766935
218888_s_at	0.984187864	4.267195235	5.084080749	1.24E-06	7.64E-05	5.137407487
234179_at	0.540412583	4.571929162	5.082846737	1.25E-06	7.65E-05	5.132297153
231570_at	1.105336382	4.706480846	5.082818854	1.25E-06	7.65E-05	5.132181695
64474_g_at	3.338316247	9.717076853	5.082796075	1.25E-06	7.65E-05	5.13208737
204166_at	2.457285634	6.967745178	5.08263811	1.25E-06	7.65E-05	5.131433261
226083_at	3.158061238	7.873128656	5.082096654	1.26E-06	7.66E-05	5.129191287
208829_at	9.263079627	23.73414707	5.080282974	1.27E-06	7.71E-05	5.121682631
1565783_at	1.879262504	5.303995874	5.078667985	1.27E-06	7.76E-05	5.114998052
201282_at	3.633661443	13.58300871	5.07835739	1.28E-06	7.76E-05	5.113712634
211388_s_at	1.15050927	5.616353616	5.077856205	1.28E-06	7.77E-05	5.111638558
1560922_s_at	1.876055546	6.021508627	5.075517828	1.29E-06	7.84E-05	5.101963326
216366_x_at	1.896363546	10.04043932	5.072572598	1.31E-06	7.92E-05	5.089781383
1569415_at	1.046406937	8.859027464	5.072546798	1.31E-06	7.92E-05	5.089674689
220195_at	1.581888567	7.199535399	5.072327683	1.31E-06	7.92E-05	5.088768584
222154_s_at	4.179308409	28.37007876	5.072044961	1.31E-06	7.93E-05	5.087599486
226111_s_at	1.890205466	8.431182962	5.070916986	1.32E-06	7.96E-05	5.082935562
1557189_at	1.511993654	6.741045766	5.070479274	1.32E-06	7.96E-05	5.081125904
227998_at	4.349549901	24.47965501	5.070209268	1.32E-06	7.96E-05	5.080009655
204668_at	1.52248613	4.926054119	5.069505498	1.33E-06	7.98E-05	5.07710034
213570_at	0.900869362	8.062781698	5.06630015	1.35E-06	8.08E-05	5.063853133
227731_at	4.617027394	11.96728295	5.064971933	1.35E-06	8.12E-05	5.058365448
220164_s_at	0.565909242	5.093832994	5.063073433	1.36E-06	8.18E-05	5.05052322
211300_s_at	0.655060488	4.59890466	5.061932731	1.37E-06	8.21E-05	5.045812204
224628_at	4.912557652	16.48111787	5.06163254	1.37E-06	8.21E-05	5.044572555
206617_s_at	1.453755156	7.535317772	5.060601199	1.38E-06	8.24E-05	5.040313967
59999_at	1.764881777	7.605927914	5.060323507	1.38E-06	8.24E-05	5.039167426
221783_at	2.117403721	10.34204905	5.058061591	1.39E-06	8.31E-05	5.029829929
49679_s_at	2.71879857	9.926131055	5.05803754	1.40E-06	8.31E-05	5.029730658
1566784_at	0.67873028	4.17723784	5.055480805	1.41E-06	8.39E-05	5.019179481
234715_at	0.683822912	5.22125487	5.05459308	1.42E-06	8.42E-05	5.015516828
205426_s_at	1.112927303	5.038899526	5.053088345	1.43E-06	8.46E-05	5.009309439
1563657_at	0.626953102	6.896764886	5.052778745	1.43E-06	8.47E-05	5.008032419
235399_at	2.012832497	10.05449686	5.049823849	1.45E-06	8.57E-05	4.995846836
242134_at	-3.36421787	5.283979426	-5.049266514	1.45E-06	8.58E-05	4.993548995
218089_at	1.521271847	10.47188505	5.048075538	1.46E-06	8.61E-05	4.988639277
204757_s_at	1.217253714	8.713195277	5.046745816	1.47E-06	8.65E-05	4.983158492
45572_s_at	4.750701712	24.77024371	5.044630716	1.48E-06	8.72E-05	4.974442557
207794_at	1.122160633	4.182083701	5.044385985	1.48E-06	8.72E-05	4.973434224
223614_at	1.178360119	3.259146457	5.044007684	1.48E-06	8.72E-05	4.97187562
206812_at	1.623129336	5.363312259	5.043900408	1.48E-06	8.72E-05	4.971433657
1562507_at	0.508448284	3.490480111	5.04380501	1.48E-06	8.72E-05	4.971040634
219090_at	0.899443131	6.380580689	5.041835014	1.50E-06	8.79E-05	4.962925713
230606_at	1.834523379	8.699452205	5.041322456	1.50E-06	8.80E-05	4.9608147
217039_x_at	1.436794544	10.13052237	5.040658628	1.51E-06	8.81E-05	4.958080882
212346_s_at	3.893490499	11.17667762	5.039381078	1.51E-06	8.84E-05	4.952820271
1555499_a_at	1.140012281	7.765296941	5.039346325	1.51E-06	8.84E-05	4.952677178
232490_s_at	0.59370719	5.197773876	5.038755801	1.52E-06	8.86E-05	4.950245867
1562383_at	1.403359959	5.395716026	5.038338377	1.52E-06	8.86E-05	4.948527361
209468_at	5.601639412	12.30948546	5.038042277	1.52E-06	8.87E-05	4.947308393
223075_s_at	3.579543394	6.692350476	5.032151589	1.56E-06	9.09E-05	4.923067874
213378_s_at	1.786963081	7.474106488	5.030998112	1.57E-06	9.12E-05	4.91832346
236866_at	0.460179886	4.395643128	5.030880364	1.57E-06	9.12E-05	4.917839187
208751_at	5.894861095	14.03911136	5.028537493	1.59E-06	9.20E-05	4.908205013
235014_at	-3.021713273	7.298808415	-5.027799932	1.59E-06	9.22E-05	4.90517269
214847_s_at	1.577712732	8.582962675	5.027156551	1.60E-06	9.24E-05	4.902527811
207223_s_at	0.610865891	4.152796276	5.026903051	1.60E-06	9.24E-05	4.901485761
216176_at	2.964643848	7.096243015	5.026323634	1.60E-06	9.25E-05	4.899104101
231967_at	0.7822133	4.732412835	5.024847355	1.61E-06	9.30E-05	4.893036779
242636_at	0.680976823	3.965246443	5.024533121	1.62E-06	9.30E-05	4.891745472
239408_at	2.869017716	7.609942982	5.024348571	1.62E-06	9.30E-05	4.890987109
242962_at	2.156021165	7.632014795	5.023304945	1.62E-06	9.34E-05	4.886698936
223332_x_at	2.600412363	9.566005965	5.021396895	1.64E-06	9.41E-05	4.878860458
235052_at	0.520328433	4.397695045	5.020451828	1.64E-06	9.43E-05	4.874978754
218425_at	2.102690422	7.899401159	5.019182465	1.65E-06	9.48E-05	4.869765829
203241_at	1.284280395	8.300936927	5.017658409	1.66E-06	9.53E-05	4.863508112
203239_s_at	2.738449529	7.37105921	5.017060143	1.67E-06	9.54E-05	4.861052001
1557777_at	1.071070142	5.739790141	5.016677068	1.67E-06	9.55E-05	4.859479432
204366_s_at	2.689584551	14.24578269	5.016257222	1.67E-06	9.56E-05	4.857756008
219183_s_at	2.25797459	9.159468873	5.014660579	1.69E-06	9.61E-05	4.851202838
210129_s_at	2.067877894	7.800244989	5.012805486	1.70E-06	9.68E-05	4.843590647
1555779_a_at	1.677055263	7.030968128	5.011912244	1.71E-06	9.71E-05	4.839925987
210120_s_at	2.860600271	9.264684403	5.010790319	1.72E-06	9.75E-05	4.835323742
635_s_at	2.260902269	7.72995135	5.010109275	1.72E-06	9.77E-05	4.832530369
205286_at	0.51638058	4.405058137	5.007302489	1.74E-06	9.88E-05	4.821020724
237002_at	1.247199703	6.180708389	5.006791536	1.75E-06	9.89E-05	4.818925952
226614_s_at	2.539959864	6.811873414	5.00623008	1.75E-06	9.90E-05	4.816624291
241752_at	0.807545246	4.798554008	5.005337264	1.76E-06	9.92E-05	4.812964598
229185_at	1.193926156	5.295874322	5.005259319	1.76E-06	9.92E-05	4.812645115
204436_at	3.077150963	10.05257749	5.001657418	1.78E-06	0.000100705	4.797885341
1552925_at	0.885521337	4.505268832	5.000959153	1.79E-06	0.000100908	4.795024833
202919_at	2.959038246	11.33183145	5.000210613	1.80E-06	0.000101072	4.791958666
221725_at	1.980359829	10.86071475	5.000112127	1.80E-06	0.000101072	4.791555272
201802_at	3.981455646	13.20588354	4.999377856	1.80E-06	0.000101292	4.788547892
200932_s_at	3.746382618	15.29964892	4.998390216	1.81E-06	0.000101624	4.784503244
234001_s_at	1.222755255	8.870383193	4.996386091	1.83E-06	0.000102409	4.77629747
228601_at	0.615817179	3.505612271	4.995430118	1.83E-06	0.000102686	4.772384067
208927_at	4.70203643	16.66121107	4.995295313	1.84E-06	0.000102686	4.771832267
211858_x_at	5.879588052	46.77716165	4.994981323	1.84E-06	0.000102721	4.770547042
222618_at	-1.682356249	8.592943992	-4.994670425	1.84E-06	0.000102755	4.769274524
204443_at	3.835566467	10.05745506	4.991837237	1.86E-06	0.000103923	4.757680634
213771_at	1.662139115	11.00382964	4.991426832	1.87E-06	0.000104003	4.756001551
235494_at	0.952353127	3.466815786	4.989617567	1.88E-06	0.000104644	4.748600447
201906_s_at	2.885314023	11.25149399	4.989545954	1.88E-06	0.000104644	4.748307536
238869_at	1.996237346	8.217861629	4.989246301	1.88E-06	0.000104673	4.747081941
207765_s_at	2.171389017	8.92234139	4.988114163	1.89E-06	0.000104986	4.742451889
205676_at	1.647508629	4.618230585	4.988093508	1.89E-06	0.000104986	4.742367423
202812_at	3.99187194	14.71792448	4.987326208	1.90E-06	0.00010523	4.739229838
218955_at	2.221094813	11.3579558	4.985774805	1.91E-06	0.000105835	4.732886949
212811_x_at	1.786992988	10.4186943	4.982802166	1.94E-06	0.000107103	4.720737067
244585_at	0.624816096	4.229500014	4.981387458	1.95E-06	0.000107654	4.714956523
242441_at	0.915880691	3.989894565	4.979801816	1.96E-06	0.000108289	4.708478855
201557_at	3.662239516	12.20940021	4.978775449	1.97E-06	0.000108663	4.704286675
202005_at	4.265753904	12.02912759	4.978468278	1.97E-06	0.000108699	4.703032156
227035_x_at	1.692968137	10.39583936	4.978038889	1.98E-06	0.000108792	4.701278567
206787_at	0.708070494	3.244592173	4.977604604	1.98E-06	0.000108811	4.69950509
1560706_at	3.144232224	6.828884546	4.977535087	1.98E-06	0.000108811	4.699221212
222588_s_at	1.205848482	8.377914263	4.976440229	1.99E-06	0.00010922	4.694750674
1561506_at	1.138097828	6.015149285	4.975386137	2.00E-06	0.000109611	4.690447214
234979_at	1.676009539	8.038933035	4.974760027	2.01E-06	0.000109799	4.687891333
218105_s_at	3.928224738	13.69197832	4.974210032	2.01E-06	0.000109951	4.685646345
203579_s_at	0.873823556	4.478616713	4.973732953	2.02E-06	0.000109964	4.683699126
244587_at	1.550907865	8.786934636	4.973581435	2.02E-06	0.000109964	4.683080723
243440_at	0.773910269	4.199183734	4.973492291	2.02E-06	0.000109964	4.682716899
227981_at	2.286587104	9.771436388	4.973013064	2.02E-06	0.000110084	4.680761098
202985_s_at	2.424729062	11.63475012	4.971180059	2.04E-06	0.000110852	4.673281496
1564344_at	1.156508365	5.07444351	4.968695011	2.06E-06	0.000111943	4.663144186
242683_at	2.380032658	7.499278994	4.968383964	2.06E-06	0.000111982	4.661875568
213318_s_at	3.929363009	19.79057772	4.967525473	2.07E-06	0.000112289	4.658374445
227935_s_at	1.69389818	9.727833292	4.967290397	2.07E-06	0.000112292	4.657415824
1557292_a_at	0.709495824	4.147668288	4.966740522	2.08E-06	0.000112342	4.655173595
38710_at	2.715981419	19.38010198	4.966730453	2.08E-06	0.000112342	4.655132538
1556210_at	-2.638146472	3.442347564	-4.965059677	2.09E-06	0.00011299	4.64832064
218530_at	2.280997654	8.623663377	4.96484028	2.09E-06	0.00011299	4.647426255
201433_s_at	3.191091102	17.49747991	4.964718819	2.10E-06	0.00011299	4.646931121
221047_s_at	0.848653394	4.339372922	4.963848946	2.10E-06	0.000113226	4.64338535
236684_at	0.544873889	4.233490664	4.963782678	2.10E-06	0.000113226	4.643115246
218742_at	1.904433409	11.41306056	4.962186091	2.12E-06	0.000113901	4.636608393
1566734_at	0.589118497	4.157785904	4.961417853	2.13E-06	0.000114067	4.633477957
1565576_at	0.53012596	5.453465905	4.96139669	2.13E-06	0.000114067	4.63339173
231767_at	1.875796233	8.39240379	4.961140348	2.13E-06	0.000114081	4.632347257
239411_at	0.944102482	6.924538013	4.959602919	2.14E-06	0.000114731	4.626083726
218175_at	4.600433465	15.3694149	4.958973762	2.15E-06	0.000114932	4.623520899
209488_s_at	7.205732462	12.50542065	4.957419225	2.16E-06	0.000115595	4.617189542
200861_at	2.402804896	12.14793869	4.957108259	2.17E-06	0.000115638	4.615923191
206723_s_at	2.322992167	8.472888648	4.955724451	2.18E-06	0.00011622	4.610288551
1553297_a_at	1.476791534	10.03004313	4.955040664	2.19E-06	0.000116451	4.607504669
219755_at	1.444997655	5.482311371	4.953915648	2.20E-06	0.000116906	4.602924997
211012_s_at	1.5803725	9.525035797	4.952272661	2.21E-06	0.000117542	4.596238048
221714_s_at	1.015074915	5.865528417	4.952211442	2.21E-06	0.000117542	4.595988916
220108_at	2.583456516	7.936138253	4.951491989	2.22E-06	0.000117794	4.59306124
227237_x_at	2.227445382	10.44066361	4.946903798	2.26E-06	0.00012004	4.574397244
224482_s_at	1.964415284	6.735534987	4.944673541	2.29E-06	0.000121086	4.565329153
217796_s_at	3.305731188	15.3373953	4.943918146	2.29E-06	0.000121365	4.56225839
202665_s_at	2.134985234	7.947421413	4.943678768	2.30E-06	0.000121373	4.561285354
212986_s_at	1.5548258	8.822939909	4.942387088	2.31E-06	0.000121935	4.556035441
235156_at	0.539488799	4.852706367	4.942003969	2.31E-06	0.000121971	4.554478468
36084_at	1.885237859	10.19476115	4.941872647	2.31E-06	0.000121971	4.553944804
201475_x_at	2.298082017	12.0087233	4.940995627	2.32E-06	0.000122316	4.550381016
212161_at	2.976109062	9.262027947	4.940248839	2.33E-06	0.000122593	4.547346765
212099_at	17.46151807	35.73018676	4.939989682	2.33E-06	0.000122612	4.546293864
202102_s_at	6.721522284	23.08099682	4.938793286	2.34E-06	0.00012313	4.541433647
218610_s_at	-1.772026659	7.470823991	-4.938105932	2.35E-06	0.000123377	4.53864171
201087_at	1.833172872	10.97269765	4.937613247	2.36E-06	0.000123522	4.536640659
228836_at	1.926634417	9.964029735	4.935293672	2.38E-06	0.000124582	4.527221452
202367_at	1.706735336	10.16196826	4.935192051	2.38E-06	0.000124582	4.52680886
38269_at	4.104591333	11.2012587	4.934056271	2.39E-06	0.000125075	4.522197903
38707_r_at	3.303715012	18.35407145	4.933798848	2.40E-06	0.000125094	4.521152935
217736_s_at	3.683525599	20.43886038	4.932820974	2.41E-06	0.000125504	4.517183749
217121_at	0.688449848	5.073208009	4.931299265	2.42E-06	0.000126211	4.511008199
209195_s_at	2.382266408	10.88161112	4.928448992	2.45E-06	0.000127629	4.499444413
204693_at	6.943228345	12.06058395	4.928269778	2.45E-06	0.000127629	4.498717479
1562698_x_at	2.568308246	10.07137172	4.927618372	2.46E-06	0.000127772	4.496075376
1553970_s_at	0.905865445	3.793034189	4.927568009	2.46E-06	0.000127772	4.495871111
203274_at	1.987162051	16.8902103	4.926195325	2.48E-06	0.00012841	4.490304316
205873_at	1.073718774	7.536451563	4.924768279	2.49E-06	0.00012897	4.484518171
37278_at	2.094176635	11.17681232	4.924382229	2.50E-06	0.00012897	4.482953079
234944_s_at	0.946887441	4.616823641	4.924308633	2.50E-06	0.00012897	4.482654722
201481_s_at	3.521222306	10.37849028	4.924307456	2.50E-06	0.00012897	4.48264995
211899_s_at	1.900161801	6.524087162	4.923888939	2.50E-06	0.000129039	4.48095334
222002_at	-0.625793214	3.890646229	-4.923744674	2.50E-06	0.000129039	4.480368534
212437_at	2.370078116	8.943416503	4.923297174	2.51E-06	0.000129167	4.478554578
1552388_at	-1.904496684	6.356565529	-4.922585644	2.51E-06	0.000129442	4.475670596
221528_s_at	3.003245858	9.909193915	4.922160153	2.52E-06	0.000129557	4.473946125
35148_at	1.737125807	7.755725738	4.921607189	2.53E-06	0.000129745	4.471705172
217004_s_at	1.053430169	4.585434651	4.920723041	2.54E-06	0.000130118	4.468122414
208072_s_at	2.516136216	12.69397714	4.920433032	2.54E-06	0.000130158	4.466947328
229140_at	1.510694805	11.00256188	4.919756356	2.55E-06	0.000130416	4.464205694
232553_at	0.760867571	3.279649207	4.918422508	2.56E-06	0.000130937	4.4588022
200919_at	3.511332266	15.93621707	4.918397342	2.56E-06	0.000130937	4.458700258
1569904_x_at	0.61470738	3.624461811	4.915863993	2.59E-06	0.000132251	4.448440289
206016_at	1.485800493	7.638631657	4.915075462	2.60E-06	0.000132409	4.445247501
37028_at	4.191924681	9.732429757	4.915032804	2.60E-06	0.000132409	4.445074789
216583_x_at	-2.22210931	8.680997699	-4.914936944	2.60E-06	0.000132409	4.444686674
218673_s_at	1.361745111	8.036870713	4.914463957	2.60E-06	0.000132486	4.442771737
1566302_at	0.687366052	4.485551718	4.914367988	2.61E-06	0.000132486	4.442383212
229984_at	1.385060243	7.009498485	4.913238805	2.62E-06	0.000133009	4.437812164
223603_at	1.89408683	5.925634159	4.910921169	2.64E-06	0.000134219	4.42843238
1569354_at	-0.65840831	5.515548688	-4.91021096	2.65E-06	0.000134505	4.425558669
243182_at	1.942785012	5.797730721	4.908088422	2.68E-06	0.00013543	4.416971951
201771_at	3.010884265	13.71685755	4.907974852	2.68E-06	0.00013543	4.416512575
227818_at	1.182933798	7.253501959	4.907972365	2.68E-06	0.00013543	4.416502517
233712_at	1.006859116	5.658547955	4.90770554	2.68E-06	0.000135461	4.415423273
230771_at	0.79411144	5.266120037	4.90687829	2.69E-06	0.000135748	4.412077499
219414_at	0.617031975	3.92734607	4.906783642	2.69E-06	0.000135748	4.411694726
226705_at	3.147589397	7.316398888	4.90524588	2.71E-06	0.000136524	4.405476422
1559052_s_at	1.092150594	5.40277523	4.904991279	2.71E-06	0.000136547	4.404447009
244025_at	0.814896536	5.270128986	4.902938187	2.74E-06	0.000137632	4.396147207
1553681_a_at	2.466915849	8.480536024	4.901702543	2.75E-06	0.000138239	4.391153146
205398_s_at	1.23698514	7.333700513	4.900627218	2.76E-06	0.000138752	4.386807739
71933_at	2.641601831	10.36608552	4.899192164	2.78E-06	0.000139371	4.381009678
239701_at	1.181044371	5.352167231	4.898966752	2.78E-06	0.000139371	4.380099045
227951_s_at	2.15896121	9.953612287	4.898952612	2.78E-06	0.000139371	4.380041925
217742_s_at	3.807141513	15.10588231	4.898004609	2.80E-06	0.000139812	4.37621246
218020_s_at	2.563156486	12.49006871	4.897416977	2.80E-06	0.000140037	4.373838967
205172_x_at	3.236710162	10.39105673	4.896246678	2.82E-06	0.000140615	4.369112618
227032_at	2.30634989	7.421922061	4.894028451	2.84E-06	0.000141833	4.360156238
212617_at	1.497151729	6.924911161	4.893150647	2.85E-06	0.000142239	4.356612757
218335_x_at	2.821404057	13.16075581	4.891768391	2.87E-06	0.000142956	4.351033799
203414_at	5.725277649	9.824032648	4.890048618	2.89E-06	0.000143885	4.344094085
45749_at	3.404689003	17.49818341	4.888321265	2.91E-06	0.000144824	4.337125455
201412_at	5.783173149	14.54842971	4.887870311	2.92E-06	0.000144973	4.335306457
212101_at	4.974118498	16.0568673	4.886538432	2.94E-06	0.000145433	4.329934767
234527_at	0.421840733	3.92442105	4.886519228	2.94E-06	0.000145433	4.329857319
218887_at	4.571160267	12.7796972	4.886397187	2.94E-06	0.000145433	4.32936516
201673_s_at	0.716602353	9.673196318	4.886288094	2.94E-06	0.000145433	4.328925224
204216_s_at	1.447819246	11.63594409	4.885578634	2.95E-06	0.000145744	4.326064362
206139_at	2.08056127	7.821303639	4.884603348	2.96E-06	0.000146174	4.32213203
202860_at	3.99157589	13.42705674	4.884386363	2.96E-06	0.000146174	4.321257227
237326_at	1.267301138	4.003739298	4.884227487	2.97E-06	0.000146174	4.320616713
207360_s_at	1.551568422	6.63217209	4.884051075	2.97E-06	0.000146174	4.319905517
232011_s_at	3.87770262	10.56470256	4.882955663	2.98E-06	0.000146731	4.315489822
1553171_x_at	0.662525077	3.883076289	4.882243988	2.99E-06	0.000147047	4.312621366
201864_at	4.753762019	19.48670335	4.88132052	3.00E-06	0.000147498	4.308899688
237372_at	1.708967714	6.630715861	4.880608255	3.01E-06	0.000147817	4.30602951
204067_at	5.380495134	19.53714442	4.879930381	3.02E-06	0.000148033	4.303298182
1569963_at	1.001695079	7.01956581	4.879849684	3.02E-06	0.000148033	4.302973047
230339_at	0.556061277	4.786577181	4.879538402	3.03E-06	0.000148098	4.301718915
210336_x_at	2.56291421	10.18046828	4.877861577	3.05E-06	0.000149033	4.294964038
236104_at	0.949335033	6.684727331	4.876631423	3.06E-06	0.000149687	4.290009528
207187_at	2.19868792	8.420557871	4.875104933	3.08E-06	0.000150536	4.283862702
243661_at	0.508402168	3.726256007	4.873287034	3.11E-06	0.000151578	4.276544147
233173_x_at	2.523706233	11.58946936	4.872616619	3.12E-06	0.000151879	4.273845643
219189_at	1.898015806	7.091655505	4.871760403	3.13E-06	0.000152214	4.270399635
228412_at	1.235839329	5.492944669	4.871686194	3.13E-06	0.000152214	4.270100985
1598_g_at	6.135347081	18.72062036	4.871022081	3.14E-06	0.000152512	4.267428444
217704_x_at	-1.055558659	5.80577324	-4.870679625	3.14E-06	0.0001526	4.266050425
207520_at	0.501706909	3.300766682	4.870138121	3.15E-06	0.000152819	4.263871578
206096_at	1.743196021	7.711911231	4.869471294	3.16E-06	0.00015312	4.261188703
227811_at	1.743207553	8.638558227	4.867978184	3.18E-06	0.000153966	4.255182314
1562409_s_at	3.983862141	9.726266115	4.867728009	3.18E-06	0.000153974	4.254176048
216693_x_at	1.841896842	6.413920658	4.867553274	3.19E-06	0.000153974	4.253473241
231206_at	1.056718295	4.654324643	4.867139967	3.19E-06	0.00015411	4.251810939
204514_at	1.906355437	10.07771377	4.865427979	3.22E-06	0.000154918	4.244926427
240491_at	2.108709677	7.576655027	4.865397592	3.22E-06	0.000154918	4.244804242
213060_s_at	1.415870122	7.153098164	4.865236963	3.22E-06	0.000154918	4.244158385
222070_at	1.096401528	9.032304694	4.865093863	3.22E-06	0.000154918	4.24358302
218328_at	1.926393749	11.45257287	4.863132157	3.25E-06	0.000156088	4.235696709
218626_at	1.221015152	9.412056862	4.86285776	3.25E-06	0.000156134	4.234593771
1566110_at	1.192825835	5.794818606	4.860979691	3.28E-06	0.000157256	4.227046028
1556874_a_at	0.85744136	4.650134807	4.860451093	3.28E-06	0.000157473	4.224922014
209000_s_at	2.469533393	6.90156455	4.859694575	3.29E-06	0.000157745	4.221882447
236275_at	0.461593734	8.579371159	4.859637983	3.30E-06	0.000157745	4.221655083
216036_x_at	1.621141026	9.136686356	4.858456984	3.31E-06	0.000158405	4.216910703
227124_at	4.565584611	12.74952946	4.858114599	3.32E-06	0.000158499	4.215535402
232590_at	1.038886508	5.686411474	4.857029426	3.33E-06	0.000159097	4.21117689
1570315_at	0.641197982	6.811086881	4.856660623	3.34E-06	0.000159103	4.209695772
37384_at	2.915203853	10.79480068	4.856613213	3.34E-06	0.000159103	4.20950538
208458_at	1.991252855	5.608892586	4.856353149	3.34E-06	0.000159141	4.208461014
224987_at	2.438751769	8.135039544	4.856041483	3.35E-06	0.000159214	4.207209473
223057_s_at	1.22215164	6.439650197	4.854965738	3.36E-06	0.000159771	4.202890091
1561127_at	1.101191044	7.773853512	4.854818662	3.36E-06	0.000159771	4.202299592
215050_x_at	2.078983934	7.558327145	4.854607548	3.37E-06	0.000159776	4.201452014
226088_at	2.646468434	10.78625876	4.854127447	3.37E-06	0.000159966	4.199524599
212439_at	2.139953884	10.49934179	4.85350904	3.38E-06	0.000160213	4.197042132
209332_s_at	4.256147035	17.5785369	4.853359551	3.39E-06	0.000160213	4.196442071
40020_at	1.085699822	6.775568204	4.852568933	3.40E-06	0.00016053	4.193268682
1570630_at	0.524721572	3.566553855	4.852493535	3.40E-06	0.00016053	4.192966069
1566803_at	0.747380421	4.489713514	4.851826176	3.41E-06	0.000160765	4.190287719
226389_s_at	2.420537984	9.165392488	4.851745646	3.41E-06	0.000160765	4.189964542
209029_at	2.273573115	13.04884764	4.851249706	3.42E-06	0.000160968	4.187974348
210182_at	2.413711593	6.547017169	4.850223687	3.43E-06	0.000161536	4.183857403
235742_at	2.129817077	5.577733071	4.849027277	3.45E-06	0.00016211	4.179057509
1560500_at	2.717062746	5.513592037	4.848989657	3.45E-06	0.00016211	4.178906594
231214_at	0.60952594	3.727705245	4.847555946	3.47E-06	0.000162966	4.173155772
227716_at	1.375129495	7.571166791	4.84676774	3.48E-06	0.0001633	4.169994663
210142_x_at	3.037739867	17.62570372	4.84667466	3.48E-06	0.0001633	4.169621388
240464_at	1.201023429	7.082022357	4.840309531	3.58E-06	0.000167575	4.144107235
211909_x_at	2.415767085	5.390576032	4.840210395	3.58E-06	0.000167575	4.143710039
1558682_at	0.48808464	3.069435284	4.840020291	3.58E-06	0.000167575	4.142948385
201236_s_at	5.429362347	10.37728979	4.839593514	3.59E-06	0.000167731	4.141238575
1564069_at	2.442242153	8.259080129	4.839401376	3.59E-06	0.000167731	4.14046884
232147_at	1.206114656	7.294634666	4.839072698	3.60E-06	0.000167823	4.139152154
214457_at	0.741551979	3.963314478	4.837682729	3.62E-06	0.000168678	4.133584611
207292_s_at	0.877503891	7.898247324	4.836222911	3.64E-06	0.000169587	4.127738473
1557305_at	1.338057471	3.414884566	4.83581571	3.65E-06	0.000169737	4.12610797
206483_at	1.145621196	6.005283065	4.835277731	3.66E-06	0.000169982	4.123953953
212809_at	3.10471382	11.28720627	4.834409969	3.67E-06	0.000170467	4.120479866
223971_at	0.585850158	4.612627485	4.830854023	3.73E-06	0.000172925	4.106248106
204765_at	3.583763661	10.2164993	4.829935514	3.74E-06	0.000173456	4.102573185
1559469_s_at	1.605089311	5.995979931	4.829237927	3.75E-06	0.000173718	4.099782483
228838_at	1.892203571	6.184663288	4.829182914	3.75E-06	0.000173718	4.099562416
1566987_s_at	0.667513759	4.310125773	4.828948759	3.76E-06	0.000173745	4.098625746
1564190_x_at	0.522920883	3.972668182	4.826900656	3.79E-06	0.000175011	4.090434241
224835_at	3.670800481	10.12825299	4.826847677	3.79E-06	0.000175011	4.090222378
207945_s_at	2.591253487	7.986315829	4.826511033	3.80E-06	0.000175114	4.088876194
223616_at	1.31742147	4.732915605	4.825284187	3.82E-06	0.000175802	4.083970772
214185_at	1.335043063	7.16814958	4.825194962	3.82E-06	0.000175802	4.083614048
212549_at	1.229872423	13.29616657	4.824515622	3.83E-06	0.000176085	4.08089818
224792_at	1.606023491	9.179453941	4.824368969	3.83E-06	0.000176085	4.080311922
207333_at	0.717583764	3.387888464	4.824223686	3.83E-06	0.000176085	4.079731157
204903_x_at	3.204864747	14.17032589	4.823866861	3.84E-06	0.000176205	4.078304804
205558_at	1.2164935	8.109592976	4.82349026	3.85E-06	0.000176275	4.07679948
200634_at	8.7907021	39.27350039	4.82337918	3.85E-06	0.000176275	4.076355495
216280_s_at	0.715370852	3.129453044	4.823043778	3.85E-06	0.000176379	4.075014939
226307_at	2.278149186	12.804556	4.822524244	3.86E-06	0.000176523	4.072938557
222653_at	4.931142111	21.87235268	4.822376654	3.86E-06	0.000176523	4.072348726
221861_at	2.882295578	9.487933546	4.822262726	3.87E-06	0.000176523	4.07189343
223321_s_at	2.714875808	10.44243453	4.82199865	3.87E-06	0.000176574	4.070838115
203941_at	1.620450405	7.352371383	4.821686086	3.88E-06	0.000176661	4.069589084
238278_at	0.871993176	4.742892059	4.821363633	3.88E-06	0.000176756	4.068300591
209334_s_at	0.557158327	5.219940658	4.820107105	3.90E-06	0.000177408	4.063280199
1553967_at	0.775790189	6.018866627	4.820031034	3.90E-06	0.000177408	4.062976287
207112_s_at	1.68690926	5.068990722	4.819771477	3.91E-06	0.000177408	4.061939366
49111_at	2.170144836	8.549192564	4.819717204	3.91E-06	0.000177408	4.061722551
1558116_x_at	0.525574466	3.555816199	4.818824292	3.92E-06	0.000177936	4.058155714
1557677_a_at	0.58617631	3.742746146	4.818597476	3.93E-06	0.00017796	4.057249743
243983_at	-0.973817698	4.558336338	-4.818359106	3.93E-06	0.000177993	4.056297655
213533_at	1.11538301	5.959001402	4.817703262	3.94E-06	0.000178342	4.053678278
227456_s_at	4.29181761	13.7692895	4.817182063	3.95E-06	0.00017859	4.051596834
219400_at	2.042930157	7.027734919	4.816793416	3.96E-06	0.000178738	4.050044846
205935_at	0.898371593	6.722204194	4.81622498	3.97E-06	0.000179023	4.047775064
217225_x_at	5.579973764	31.37613268	4.815782887	3.97E-06	0.000179212	4.046009898
1559746_a_at	0.741529202	4.695560518	4.815493661	3.98E-06	0.000179284	4.044855152
203206_at	2.716145654	8.820749366	4.815120135	3.99E-06	0.000179422	4.04336391
236507_at	1.726541909	5.933552572	4.813201438	4.02E-06	0.000180743	4.035705066
208759_at	3.215840122	13.47272625	4.812452603	4.03E-06	0.000181087	4.032716521
1569714_at	-1.004454707	5.618865382	-4.812367685	4.03E-06	0.000181087	4.032377639
200639_s_at	6.286315986	17.79183535	4.811343997	4.05E-06	0.000181599	4.028292748
206498_at	1.763567235	6.831613808	4.811317221	4.05E-06	0.000181599	4.028185908
64438_at	1.060897785	8.82893902	4.810987722	4.06E-06	0.000181694	4.026871218
237257_at	3.060564699	9.239497456	4.810700314	4.06E-06	0.000181694	4.025724523
207176_s_at	1.057455054	6.319240426	4.810293369	4.07E-06	0.000181694	4.02410098
160020_at	1.825685815	10.03327594	4.810047604	4.07E-06	0.000181694	4.023120522
228229_at	1.544586287	7.020935618	4.809923905	4.07E-06	0.000181694	4.022627049
1569294_at	1.001098603	6.783017743	4.80992034	4.07E-06	0.000181694	4.022612829
212735_at	1.877138561	7.678099092	4.80984602	4.08E-06	0.000181694	4.02231635
220852_at	0.485251649	4.360422094	4.809220481	4.09E-06	0.000182029	4.01982105
218444_at	2.73741922	8.922418574	4.808471193	4.10E-06	0.000182461	4.016832407
223185_s_at	0.475544536	2.845238879	4.807572951	4.12E-06	0.000182885	4.013250064
1557605_a_at	1.682131784	8.436253142	4.807541925	4.12E-06	0.000182885	4.013126333
238509_at	1.608842256	7.230592947	4.806495578	4.13E-06	0.000183551	4.008953923
218052_s_at	1.508252567	10.95995706	4.806212184	4.14E-06	0.000183623	4.007823971
219498_s_at	1.979316501	8.636918126	4.804984448	4.16E-06	0.000184433	4.002929254
243446_at	0.657190466	4.309020325	4.803736156	4.18E-06	0.000185264	3.997953474
237730_at	1.409258493	6.246427891	4.801319826	4.23E-06	0.000187023	3.988324346
207390_s_at	1.665890734	7.384826974	4.801048914	4.23E-06	0.000187087	3.987244966
227055_at	8.754212652	20.64695623	4.800497607	4.24E-06	0.000187262	3.985048552
242217_s_at	1.332400099	6.883800075	4.800353055	4.24E-06	0.000187262	3.984472684
230114_at	1.035875408	6.080931604	4.800257899	4.24E-06	0.000187262	3.984093608
213811_x_at	2.515696873	9.673216373	4.799210849	4.26E-06	0.000187843	3.97992277
202337_at	5.428865408	12.10683531	4.79914814	4.27E-06	0.000187843	3.979672994
200945_s_at	5.48399561	24.63226429	4.797243314	4.30E-06	0.000189215	3.97208696
214756_x_at	2.742225697	14.96633029	4.794888979	4.34E-06	0.000190961	3.962713628
32032_at	2.766670656	10.24866056	4.793705364	4.36E-06	0.000191768	3.958002493
221090_s_at	4.81709134	9.981904247	4.793456608	4.37E-06	0.000191816	3.957012473
208018_s_at	3.238326087	8.210123031	4.791628917	4.40E-06	0.000193154	3.949739575
1558407_at	2.930890136	12.92530556	4.791400165	4.41E-06	0.000193186	3.94882944
243432_at	2.282569872	7.421359672	4.79086342	4.42E-06	0.000193471	3.946694018
226198_at	2.287481463	9.936707748	4.790445946	4.43E-06	0.000193659	3.945033225
1559390_a_at	0.484179784	3.020188659	4.789554149	4.44E-06	0.000194237	3.941485816
202358_s_at	3.13783844	10.87232526	4.788829602	4.46E-06	0.000194679	3.938604038
218880_at	1.991843885	6.034162485	4.788531768	4.46E-06	0.000194713	3.93741953
227275_at	3.149847348	7.377247563	4.788411179	4.46E-06	0.000194713	3.936939957
202547_s_at	1.689429687	7.65876935	4.787093344	4.49E-06	0.000195584	3.931699553
213216_at	1.325245927	7.491451919	4.786981532	4.49E-06	0.000195584	3.931254974
227995_at	1.093503626	5.5824644	4.786187305	4.51E-06	0.000196087	3.928097247
215690_x_at	2.01838415	15.06688796	4.785349738	4.52E-06	0.000196628	3.924767598
40472_at	1.509132242	6.193541943	4.783601756	4.56E-06	0.000197932	3.91782
225074_at	1.623073946	11.72548507	4.783039788	4.57E-06	0.000198216	3.915586755
219084_at	0.57096384	8.226518488	4.782887996	4.57E-06	0.000198216	3.914983568
1552501_a_at	1.615142214	7.50810646	4.782517661	4.58E-06	0.00019837	3.913512
210200_at	1.203289757	6.754085955	4.781974969	4.59E-06	0.000198669	3.911355693
237938_at	0.816367152	3.570558341	4.78136208	4.60E-06	0.000198919	3.908920674
222382_x_at	0.585405723	5.152616418	4.781304012	4.60E-06	0.000198919	3.908689978
219259_at	2.909303869	11.45701365	4.78062905	4.61E-06	0.00019933	3.906008616
1570568_at	0.591786882	4.900343417	4.780307992	4.62E-06	0.000199444	3.904733269
225248_at	1.036684248	10.52301603	4.779938828	4.63E-06	0.000199598	3.903266903
243924_at	0.500174573	3.539754693	4.779130859	4.64E-06	0.000200124	3.900057818
240005_at	0.979708607	4.946820686	4.778681024	4.65E-06	0.000200347	3.898271332
204505_s_at	2.206584172	10.48557544	4.777241468	4.68E-06	0.000201413	3.892555029
1562066_at	0.787512579	4.846877392	4.776137617	4.70E-06	0.000202197	3.888172578
209716_at	2.224106463	9.254079215	4.775928234	4.71E-06	0.000202217	3.887341375
218509_at	2.415507913	9.602459451	4.775491565	4.71E-06	0.000202432	3.88560798
202442_at	2.778152312	18.90584579	4.77527923	4.72E-06	0.000202455	3.884765139
211934_x_at	4.542518178	20.54695353	4.774829887	4.73E-06	0.000202681	3.882981607
243061_at	0.918747413	6.112034297	4.774540652	4.73E-06	0.00020277	3.881833636
223634_at	2.230809627	5.372653813	4.773175648	4.76E-06	0.000203785	3.876416604
240454_at	0.883278712	6.490035624	4.772352766	4.78E-06	0.000204137	3.873151507
1553971_a_at	1.053661783	7.970890418	4.772339867	4.78E-06	0.000204137	3.873100328
203287_at	2.942726569	8.426268311	4.77210363	4.78E-06	0.000204137	3.872163042
210039_s_at	1.71983527	6.40786467	4.7720277	4.78E-06	0.000204137	3.871861791
236901_at	0.785071204	6.778677571	4.771318093	4.80E-06	0.000204476	3.869046604
244428_at	2.535234479	6.044219952	4.771266302	4.80E-06	0.000204476	3.868841146
206154_at	1.56844384	5.672503422	4.770040603	4.82E-06	0.000205379	3.863979217
239515_at	0.553071252	5.752637849	4.769852179	4.83E-06	0.000205383	3.863231878
218813_s_at	3.221182088	6.068399706	4.769150165	4.84E-06	0.000205833	3.860447697
227294_at	1.827671922	9.294322095	4.767526559	4.88E-06	0.00020709	3.854009577
51192_at	1.945386492	10.31363874	4.766863127	4.89E-06	0.00020751	3.851379294
210151_s_at	1.060602601	7.54598086	4.765381467	4.92E-06	0.000208652	3.845505936
202492_at	2.420144614	13.13105674	4.765114391	4.93E-06	0.000208725	3.844447373
202957_at	6.673170709	12.89082434	4.764812314	4.93E-06	0.00020883	3.843250129
201147_s_at	1.348565713	7.874512671	4.764369851	4.94E-06	0.000209059	3.84149658
234205_at	0.446942303	2.820261478	4.763441811	4.96E-06	0.000209574	3.837818987
65591_at	2.289145824	11.4290231	4.763420349	4.96E-06	0.000209574	3.837733944
1552651_a_at	1.14534997	5.775807899	4.763232786	4.97E-06	0.000209579	3.836990739
222217_s_at	4.931264643	11.82802048	4.762809576	4.97E-06	0.000209673	3.835313878
209384_at	3.556156906	18.37107913	4.762589722	4.98E-06	0.000209673	3.834442805
209044_x_at	2.549841228	11.96540034	4.762550039	4.98E-06	0.000209673	3.834285579
35846_at	0.725376428	6.485695404	4.762242981	4.99E-06	0.000209673	3.833069052
206184_at	0.782406011	5.036502643	4.762091926	4.99E-06	0.000209673	3.832470612
201271_s_at	1.110449289	9.855741845	4.762031758	4.99E-06	0.000209673	3.832232241
1729_at	1.524243062	12.22150709	4.761709171	5.00E-06	0.000209797	3.830954292
217798_at	1.191488332	13.2485605	4.761400796	5.00E-06	0.000209909	3.829732695
204729_s_at	1.252436157	7.177797199	4.75938519	5.05E-06	0.000211542	3.82174944
221490_at	2.157702811	12.56141281	4.75806209	5.08E-06	0.000212564	3.816510288
200713_s_at	4.598736135	13.4005252	4.757693039	5.08E-06	0.000212632	3.815049118
221471_at	3.33363872	15.40172909	4.757623101	5.08E-06	0.000212632	3.814772226
240518_at	1.414795883	4.686843758	4.756642821	5.11E-06	0.00021335	3.810891462
1569020_at	2.014176383	6.54928468	4.755119826	5.14E-06	0.000214562	3.804863285
227890_at	2.809667497	10.05034321	4.754903245	5.14E-06	0.000214594	3.804006142
1560296_at	3.976679	8.947345799	4.754043518	5.16E-06	0.00021521	3.800603954
240054_at	1.361965259	9.503200784	4.753162843	5.18E-06	0.000215847	3.797119314
230900_at	0.413669206	2.491175657	4.752491311	5.20E-06	0.000216294	3.794462507
225294_s_at	3.827058576	10.60095898	4.751475576	5.22E-06	0.000216964	3.790444418
224216_at	1.088940367	3.08590741	4.751279105	5.22E-06	0.000216964	3.789667281
206508_at	1.723535117	8.428669181	4.7512168	5.22E-06	0.000216964	3.789420836
205453_at	2.266478652	9.719308213	4.750132472	5.25E-06	0.000217736	3.785132228
228671_at	0.756233966	4.646432237	4.750015054	5.25E-06	0.000217736	3.78466787
228660_x_at	2.168045651	6.360315427	4.749817279	5.26E-06	0.000217752	3.783885742
1556896_at	1.051901278	5.817425042	4.749093393	5.27E-06	0.000218097	3.781023223
215982_s_at	4.350601771	12.64761213	4.749083078	5.27E-06	0.000218097	3.780982433
225058_at	0.996933903	11.65000802	4.748194376	5.29E-06	0.00021875	3.777468594
1566956_at	3.636706899	22.39516499	4.745439045	5.35E-06	0.000221139	3.7665772
227400_at	5.334116188	14.35633657	4.745106833	5.36E-06	0.000221193	3.765264315
224783_at	2.561162912	10.64895578	4.745022272	5.36E-06	0.000221193	3.764930146
212330_at	3.650808066	11.27348107	4.744437195	5.38E-06	0.000221572	3.762618137
229090_at	0.845441075	4.704262421	4.743831433	5.39E-06	0.00022197	3.760224598
229698_at	0.802080681	6.718013221	4.743108056	5.41E-06	0.00022248	3.757366609
207789_s_at	1.595321058	5.966228163	4.742651024	5.42E-06	0.000222741	3.755561082
201148_s_at	2.713926877	12.59649853	4.742236772	5.43E-06	0.000222911	3.753924662
229630_s_at	3.449071404	16.01890573	4.742113222	5.43E-06	0.000222911	3.753436622
230343_at	2.144553677	6.978573054	4.741694762	5.44E-06	0.000223137	3.751783706
218831_s_at	4.216525515	27.29253152	4.741137413	5.45E-06	0.000223493	3.749582344
203085_s_at	2.563238438	7.355051371	4.7397441	5.48E-06	0.00022464	3.744079964
1570542_a_at	0.736863068	3.765274613	4.738120854	5.52E-06	0.000226012	3.737670969
211347_at	1.500305754	5.315532029	4.737294023	5.54E-06	0.00022663	3.734407015
218540_at	2.068236567	9.475106459	4.736334857	5.56E-06	0.000227377	3.730621162
229131_at	0.748200553	7.73125596	4.735245365	5.59E-06	0.000228252	3.726321562
218420_s_at	1.574123965	6.327963466	4.734906642	5.60E-06	0.000228406	3.724984956
226659_at	1.374767428	7.49775616	4.734468026	5.61E-06	0.000228657	3.72325427
214381_at	1.235565925	6.626809611	4.734279781	5.61E-06	0.000228657	3.72251153
205431_s_at	1.157113581	6.043304684	4.733951625	5.62E-06	0.000228657	3.721216808
221072_at	1.413197552	5.295930053	4.733761985	5.62E-06	0.000228657	3.72046862
230219_at	1.010673109	5.783447172	4.733760207	5.62E-06	0.000228657	3.720461604
211900_x_at	0.534203729	5.181858784	4.732943745	5.64E-06	0.000229131	3.717240658
209275_s_at	2.786775593	10.85523034	4.732914682	5.64E-06	0.000229131	3.717126009
1565672_at	0.829383301	5.795385307	4.73235997	5.66E-06	0.000229496	3.714937899
225744_at	3.150155704	13.53919959	4.731330646	5.68E-06	0.000230321	3.710878112
200694_s_at	4.114859904	14.1811064	4.729320713	5.73E-06	0.000231988	3.702952455
234500_at	0.470433168	4.252099731	4.729134408	5.73E-06	0.000231988	3.70221793
227972_at	2.248584494	9.217929554	4.729087359	5.73E-06	0.000231988	3.702032438
206749_at	1.595940889	4.482626817	4.728759314	5.74E-06	0.000232021	3.700739146
1553657_at	1.335291662	10.10944782	4.728701022	5.74E-06	0.000232021	3.700509339
226716_at	1.743646927	8.256537556	4.728338326	5.75E-06	0.000232204	3.699079524
213240_s_at	1.482792755	6.659148166	4.727869279	5.76E-06	0.000232491	3.697230564
221903_s_at	3.441453011	9.003931698	4.72758182	5.77E-06	0.0002326	3.696097479
203320_at	5.485378769	11.44052961	4.726611112	5.79E-06	0.000233233	3.69227157
224658_x_at	2.865696184	10.97909681	4.726584551	5.80E-06	0.000233233	3.692166891
52005_at	2.003415911	9.365312489	4.725600959	5.82E-06	0.000234027	3.688290779
244492_at	0.934195047	4.929120571	4.725142748	5.83E-06	0.000234306	3.686485267
204657_s_at	3.143402429	8.910272362	4.724516405	5.85E-06	0.000234751	3.684017454
203617_x_at	1.885833693	16.48143282	4.724207649	5.85E-06	0.000234883	3.682801027
217536_x_at	-1.14037747	3.764086586	-4.72391728	5.86E-06	0.000234997	3.681657095
220947_s_at	3.36459704	10.1003178	4.721059394	5.93E-06	0.000237622	3.67040083
222804_x_at	1.526959226	9.735158631	4.720925619	5.93E-06	0.000237622	3.66987405
213370_s_at	1.115092182	8.732741982	4.719875776	5.96E-06	0.000238497	3.665740349
230132_at	1.899576949	7.807897479	4.719606557	5.97E-06	0.000238592	3.664680416
1557319_at	1.701587181	8.928362821	4.719191025	5.98E-06	0.000238765	3.663044525
1559687_at	1.398482274	6.308738987	4.719086022	5.98E-06	0.000238765	3.662631159
213236_at	1.176122941	9.505670126	4.718911338	5.99E-06	0.000238766	3.661943492
240446_at	1.44737148	7.000601709	4.717913106	6.01E-06	0.000239594	3.658014164
240698_s_at	-1.211107709	6.444166779	-4.717631906	6.02E-06	0.000239702	3.656907385
227482_at	1.8195096	9.606290961	4.717344744	6.02E-06	0.000239816	3.65577719
212362_at	1.886876311	6.138346828	4.716928891	6.04E-06	0.000240061	3.654140584
219573_at	1.618485317	5.87526729	4.714323968	6.10E-06	0.000242399	3.643891106
232691_at	-2.59490924	4.312902229	-4.714273215	6.10E-06	0.000242399	3.64369145
221858_at	0.844323043	7.767402833	4.713429424	6.12E-06	0.000242928	3.6403723
212561_at	2.802731356	12.64186921	4.713408168	6.13E-06	0.000242928	3.640288691
233474_at	0.574258028	4.659243558	4.713037223	6.13E-06	0.00024313	3.638829674
219333_s_at	1.797277673	9.530640069	4.711417725	6.18E-06	0.00024461	3.632460729
223157_at	1.993397681	11.11375754	4.709568715	6.22E-06	0.000246337	3.625191064
218629_at	2.333996836	9.619214425	4.708957614	6.24E-06	0.00024679	3.622788869
217464_at	1.332630721	4.678979453	4.707527434	6.28E-06	0.000248095	3.617167787
1555730_a_at	9.351834348	18.82732855	4.707259643	6.29E-06	0.000248194	3.616115412
224689_at	2.748049917	12.47025779	4.706843883	6.30E-06	0.000248448	3.614481628
229902_at	1.539959798	6.127427929	4.705275627	6.34E-06	0.000249907	3.608319868
1556107_at	0.701523393	5.681434709	4.702448698	6.41E-06	0.000252648	3.597216358
216929_x_at	2.3126133	5.982893576	4.70232895	6.42E-06	0.000252648	3.596746119
217242_at	0.483100744	3.927036571	4.701979718	6.43E-06	0.000252747	3.595374768
223647_x_at	-2.527406032	10.02177935	-4.701891208	6.43E-06	0.000252747	3.595027222
204494_s_at	1.014935171	7.888584862	4.701386162	6.44E-06	0.0002531	3.593044181
221483_s_at	3.775905049	16.21787232	4.701032025	6.45E-06	0.000253294	3.591653764
244738_at	1.189986666	5.875581806	4.700770653	6.46E-06	0.00025339	3.590627612
1561000_at	0.778145144	4.850704757	4.700467239	6.47E-06	0.00025353	3.589436449
242845_at	0.566121651	3.171838824	4.700105649	6.48E-06	0.000253626	3.588016971
1570238_at	1.521448071	6.095662077	4.700033867	6.48E-06	0.000253626	3.587735186
233445_at	1.251584535	4.564092159	4.698987345	6.51E-06	0.000254558	3.583627368
203026_at	3.424166081	12.75118049	4.698336195	6.52E-06	0.000255071	3.581071791
227838_at	0.983456938	6.785384043	4.697353255	6.55E-06	0.00025594	3.577214506
1554934_at	0.518687137	3.285460562	4.696753863	6.57E-06	0.0002564	3.574862633
203556_at	3.241364667	12.88011846	4.696453228	6.58E-06	0.00025654	3.573683092
1556385_at	1.534202123	5.305387526	4.695891554	6.59E-06	0.000256907	3.571479505
231451_s_at	1.357209574	5.082092827	4.695604281	6.60E-06	0.000256907	3.570352533
233856_at	0.467398001	2.45247253	4.695600093	6.60E-06	0.000256907	3.570336102
202715_at	1.240388098	9.214197214	4.693937027	6.65E-06	0.000258518	3.563812851
207665_at	0.878460328	3.355264492	4.692550331	6.68E-06	0.000259838	3.558374887
243903_at	0.725896441	3.828729771	4.69220669	6.69E-06	0.000259988	3.557027464
225617_at	1.964706166	6.928088652	4.692072666	6.70E-06	0.000259988	3.556501973
229021_at	2.131453593	7.384091138	4.691587194	6.71E-06	0.000260331	3.554598582
45297_at	2.350753061	9.784915634	4.691357497	6.72E-06	0.000260397	3.553698059
228819_at	1.577580943	7.705356237	4.691033144	6.73E-06	0.000260566	3.55242649
208914_at	2.533028515	10.60035206	4.690340911	6.75E-06	0.000261136	3.549712922
64942_at	3.886754815	12.95296434	4.688480836	6.80E-06	0.00026281	3.542422779
203064_s_at	2.757769301	9.430601547	4.688420722	6.80E-06	0.00026281	3.542187212
205270_s_at	2.848387607	9.261944294	4.688306474	6.80E-06	0.00026281	3.54173951
225135_at	0.966726198	8.498138577	4.687695685	6.82E-06	0.000263296	3.539346171
204644_at	0.993219664	5.704938906	4.687195495	6.84E-06	0.000263661	3.537386366
1554967_at	0.717227191	3.944989189	4.686689146	6.85E-06	0.000264033	3.535402581
1561423_at	0.82338622	4.948209603	4.68485923	6.90E-06	0.000265874	3.528234561
212238_at	0.871630027	7.56758056	4.684621353	6.91E-06	0.000265907	3.527302908
231815_at	1.611245982	9.00552304	4.684492251	6.91E-06	0.000265907	3.526797294
225371_at	1.136470091	9.831035839	4.683222933	6.95E-06	0.000267134	3.521826638
226194_at	3.143645689	10.09303722	4.682652777	6.97E-06	0.000267389	3.519594215
233841_s_at	3.039110452	8.82146252	4.682530345	6.97E-06	0.000267389	3.519114864
200988_s_at	1.074030751	6.528782243	4.682489915	6.97E-06	0.000267389	3.518956571
209729_at	2.437076502	9.621212641	4.682304218	6.98E-06	0.000267409	3.51822954
203118_at	2.461684154	11.31881605	4.682048325	6.98E-06	0.000267507	3.517227716
218734_at	2.274950314	9.401644442	4.681799533	6.99E-06	0.000267598	3.516253729
238910_at	1.592848722	7.414309139	4.679188183	7.07E-06	0.000270344	3.506032852
231019_x_at	2.145087595	7.463462782	4.678882699	7.08E-06	0.000270481	3.504837444
212510_at	1.515108079	8.602531419	4.678621134	7.09E-06	0.000270481	3.503813941
208749_x_at	4.168638765	17.92946656	4.67846986	7.09E-06	0.000270481	3.503222026
1566580_at	1.021734098	4.571010431	4.678397574	7.09E-06	0.000270481	3.502939183
220350_at	0.987250113	6.212886747	4.678059879	7.10E-06	0.000270493	3.501617892
209852_x_at	4.742717558	11.54858441	4.678052696	7.10E-06	0.000270493	3.501589787
202574_s_at	2.867802505	10.30971079	4.676826863	7.14E-06	0.000271692	3.496794058
230702_at	1.09202088	6.994018026	4.676170491	7.16E-06	0.000272096	3.494226554
217485_x_at	2.108957243	14.3919608	4.676137515	7.16E-06	0.000272096	3.494097569
1552256_a_at	6.526867028	33.91823374	4.675874825	7.17E-06	0.000272206	3.493070089
219745_at	1.816415799	7.449857591	4.675632122	7.17E-06	0.000272292	3.492120825
1561061_at	1.572410774	6.72786623	4.675077843	7.19E-06	0.000272734	3.489953044
214760_at	0.607933084	9.322085142	4.673710789	7.23E-06	0.000273977	3.484607287
208073_x_at	4.214669071	19.35716068	4.673655926	7.23E-06	0.000273977	3.484392774
242346_x_at	1.366734901	5.121598482	4.671345159	7.30E-06	0.00027633	3.475359284
235472_at	1.027528077	6.44076565	4.671275402	7.31E-06	0.00027633	3.47508663
237319_at	0.648617868	6.480646435	4.669966169	7.35E-06	0.000277582	3.469969896
238843_at	0.599843812	3.877658756	4.669859914	7.35E-06	0.000277582	3.469554676
240885_at	0.778956874	5.832225139	4.669474702	7.36E-06	0.000277837	3.468049409
221813_at	1.40928242	11.41729279	4.669044168	7.37E-06	0.000278144	3.466367145
201758_at	2.986323616	14.92537535	4.668323501	7.40E-06	0.000278789	3.463551465
207440_at	1.791184232	7.147075536	4.667808746	7.41E-06	0.000279022	3.461540479
209402_s_at	2.429526647	9.37192865	4.667792979	7.41E-06	0.000279022	3.461478884
217673_x_at	2.40902591	18.78442942	4.666164912	7.46E-06	0.000280729	3.455119592
241399_at	0.656710294	4.143920959	4.665725588	7.48E-06	0.000280856	3.453403842
212440_at	1.75515386	10.61639157	4.665699383	7.48E-06	0.000280856	3.453301503
207191_s_at	1.148752553	6.628115249	4.66556151	7.48E-06	0.000280856	3.452763077
1557232_at	1.628652527	6.947856943	4.664602089	7.51E-06	0.000281553	3.449016615
209003_at	4.335364981	14.75496359	4.6645259	7.51E-06	0.000281553	3.448719127
230628_at	1.127752048	3.991315523	4.664439929	7.52E-06	0.000281553	3.448383445
1561983_at	0.595341998	3.12402016	4.664216109	7.52E-06	0.000281553	3.44750955
204819_at	1.619807104	6.428139211	4.66414461	7.53E-06	0.000281553	3.447230387
225592_at	2.720286983	12.06019403	4.663890467	7.53E-06	0.000281659	3.446238143
237833_s_at	1.044945674	4.802253024	4.663580864	7.54E-06	0.00028183	3.445029412
203163_at	1.158888021	4.664015404	4.662785243	7.57E-06	0.000282573	3.441923472
241633_x_at	2.416508708	7.383824043	4.662499416	7.58E-06	0.000282704	3.440807754
228138_at	1.824178866	8.104337991	4.662346008	7.58E-06	0.000282704	3.44020895
204081_at	0.71622968	6.056048065	4.660234682	7.65E-06	0.000285008	3.431969131
229930_at	0.965949715	6.340752234	4.659161627	7.68E-06	0.00028609	3.427782359
221569_at	1.817584933	8.7151734	4.658756763	7.70E-06	0.000286246	3.426202866
209391_at	1.375027547	9.161106374	4.658703942	7.70E-06	0.000286246	3.425996803
240643_at	0.589006266	8.126689164	4.65753246	7.74E-06	0.00028737	3.42142709
1564460_at	0.675186065	5.429996071	4.657436457	7.74E-06	0.00028737	3.42105264
1560260_at	0.455062779	2.861687451	4.656825587	7.76E-06	0.000287906	3.418670118
208033_s_at	0.93100277	6.920750314	4.656122815	7.78E-06	0.000288554	3.415929431
229214_at	1.470185573	3.744232193	4.654557496	7.83E-06	0.000290244	3.409826019
233490_at	0.434876218	3.212135748	4.653729341	7.86E-06	0.000291049	3.406597507
243185_at	0.627357908	4.803410644	4.653149704	7.88E-06	0.000291555	3.404338067
233240_at	0.904596342	4.090456889	4.652355866	7.91E-06	0.000292322	3.401243993
230224_at	0.498093587	5.064952424	4.651295536	7.94E-06	0.000293416	3.39711182
238654_at	1.999834544	6.172466801	4.65067285	7.96E-06	0.000293979	3.394685484
229978_at	0.885456986	4.346577883	4.64969578	7.99E-06	0.000294792	3.39087873
208774_at	4.283201975	14.36292943	4.649683744	7.99E-06	0.000294792	3.390831841
201618_x_at	2.630245251	13.60104764	4.647802671	8.06E-06	0.000296908	3.383504615
224774_s_at	0.452820827	6.318700687	4.647513549	8.07E-06	0.000297036	3.382378603
219752_at	1.165379674	8.174164642	4.647291572	8.07E-06	0.000297036	3.38151413
212576_at	5.947808428	17.73816978	4.647213006	8.08E-06	0.000297036	3.381208167
1565918_a_at	0.818907216	4.993789022	4.646937978	8.09E-06	0.000297156	3.38013714
213109_at	2.301928579	5.779556492	4.646792206	8.09E-06	0.000297156	3.379569483
217118_s_at	5.1059372	13.232297	4.646286353	8.11E-06	0.000297582	3.377599731
205517_at	1.147417207	8.79740646	4.64607611	8.12E-06	0.000297642	3.376781102
237654_at	1.2103851	6.177420818	4.645769906	8.13E-06	0.000297813	3.375588878
213500_at	1.302353564	9.264173918	4.645615171	8.13E-06	0.000297813	3.374986431
221050_s_at	1.072463632	8.989409124	4.645271929	8.14E-06	0.000298039	3.373650094
230722_at	1.759848712	5.156845926	4.644485734	8.17E-06	0.000298814	3.370589484
225610_at	3.125577211	14.31629307	4.644246764	8.18E-06	0.000298911	3.369659264
226954_at	3.722736338	12.200182	4.643126284	8.22E-06	0.000300018	3.365298095
216236_s_at	3.522929405	8.458710933	4.643036338	8.22E-06	0.000300018	3.364948036
231524_at	2.668175346	7.878047972	4.641905355	8.26E-06	0.00030123	3.360546806
205291_at	5.123477333	11.75376403	4.641173892	8.28E-06	0.000301946	3.357700717
202328_s_at	3.159375148	10.36780684	4.640735393	8.30E-06	0.000302295	3.355994688
1558685_a_at	2.999824611	15.92969599	4.640234307	8.31E-06	0.000302723	3.354045299
1566622_at	1.232632679	4.643294422	4.639997136	8.32E-06	0.000302819	3.353122678
229244_at	1.329108533	5.727921814	4.639611448	8.34E-06	0.000303103	3.35162238
209473_at	1.364773564	8.483182085	4.639035661	8.36E-06	0.000303627	3.349382778
226454_at	1.180825741	7.856602596	4.638391542	8.38E-06	0.000304071	3.346877622
1556128_a_at	1.489552245	7.022619066	4.638364074	8.38E-06	0.000304071	3.346770796
232995_at	1.548367197	4.341078309	4.637929342	8.39E-06	0.000304234	3.345080149
200704_at	5.384355193	18.69869406	4.637915323	8.40E-06	0.000304234	3.345025634
202686_s_at	4.391175915	10.86053628	4.63708932	8.42E-06	0.000305077	3.341813675
223130_s_at	1.731074309	8.761208757	4.63672223	8.44E-06	0.00030534	3.340386359
212602_at	2.772317522	8.587996	4.635718356	8.47E-06	0.000306413	3.336483506
208540_x_at	2.691427149	10.8280423	4.634731188	8.51E-06	0.000307366	3.332646187
219911_s_at	2.475170724	7.061908649	4.634652019	8.51E-06	0.000307366	3.332338467
227855_at	2.118263062	6.642374763	4.633580802	8.55E-06	0.000308532	3.32817514
229373_at	0.949307029	5.826247113	4.633239754	8.56E-06	0.000308765	3.326849787
1553658_at	0.502908169	5.472791168	4.631448691	8.62E-06	0.000310669	3.319890645
228123_s_at	1.202440206	9.158498123	4.631440235	8.62E-06	0.000310669	3.319857792
203708_at	3.735808341	7.417703629	4.6307092	8.65E-06	0.000311292	3.317017924
230427_s_at	0.88303279	5.600204958	4.630640508	8.65E-06	0.000311292	3.31675109
1553023_a_at	0.484253765	4.034946034	4.630343527	8.66E-06	0.00031147	3.315597503
1556468_at	0.619908508	5.841000887	4.628985377	8.71E-06	0.000313024	3.310322602
216817_s_at	0.865115976	4.297599104	4.627127873	8.78E-06	0.000315239	3.303110049
219213_at	1.113066471	7.179135374	4.626704353	8.79E-06	0.000315445	3.30146584
1568717_a_at	1.586293451	5.221878816	4.62665288	8.80E-06	0.000315445	3.301266017
225763_at	1.621602568	8.268189157	4.626179011	8.81E-06	0.000315859	3.299426482
217992_s_at	2.115700107	10.49215466	4.625382501	8.84E-06	0.000316696	3.296334772
203249_at	1.976759614	11.26667835	4.624394248	8.88E-06	0.000317788	3.292499326
1561638_at	0.35350576	3.378380385	4.623848243	8.90E-06	0.000318158	3.29038051
212453_at	4.101710481	9.572191798	4.623797608	8.90E-06	0.000318158	3.290184025
1557540_at	0.908436096	6.354463184	4.622898694	8.93E-06	0.000319137	3.286696133
219872_at	0.975515451	3.536252039	4.62264764	8.94E-06	0.000319261	3.285722102
214792_x_at	3.457298668	7.670241178	4.622455843	8.95E-06	0.000319306	3.284977998
204654_s_at	1.312362237	3.530948023	4.621547426	8.99E-06	0.000320301	3.281453964
237739_at	1.018437767	7.067063785	4.620581753	9.02E-06	0.000321376	3.277708353
235116_at	0.36835814	3.147681134	4.61967704	9.05E-06	0.000322361	3.274199698
222709_at	1.23350802	7.110927233	4.619528363	9.06E-06	0.000322361	3.273623146
201185_at	6.211766948	16.60084652	4.618954631	9.08E-06	0.000322918	3.271398408
1563019_at	1.005560169	4.601278075	4.618716413	9.09E-06	0.000323027	3.270474734
228411_at	1.180218345	8.113816274	4.6181751	9.11E-06	0.000323542	3.26837596
225628_s_at	3.101115067	11.60827117	4.617766082	9.13E-06	0.00032388	3.266790239
222451_s_at	3.664801728	13.63769404	4.617249097	9.15E-06	0.000324021	3.264786079
227276_at	2.262121316	5.877460228	4.617229745	9.15E-06	0.000324021	3.26471106
233293_at	0.902662003	4.294053491	4.617190583	9.15E-06	0.000324021	3.264559252
211428_at	0.770236458	2.945186418	4.616936109	9.16E-06	0.000324153	3.263572818
1553518_at	1.700450539	5.945905463	4.616204731	9.19E-06	0.000324926	3.260737945
205484_at	2.032091714	6.816086928	4.615324042	9.22E-06	0.000325902	3.257324757
208530_s_at	1.017588685	6.050877183	4.614597606	9.25E-06	0.000326387	3.25450974
228864_at	0.704883789	4.470262578	4.614478565	9.25E-06	0.000326387	3.254048473
217765_at	1.492310187	11.54974414	4.614402804	9.25E-06	0.000326387	3.253754917
1555697_at	1.838003014	10.95978517	4.614340332	9.26E-06	0.000326387	3.253512853
205410_s_at	0.738697055	4.975178515	4.613960523	9.27E-06	0.00032669	3.252041236
230857_s_at	0.838111856	4.646898163	4.612777215	9.32E-06	0.000328082	3.247456918
203591_s_at	0.845737251	6.79847025	4.612380827	9.33E-06	0.000328409	3.245921436
221747_at	5.834886178	12.8696014	4.61165079	9.36E-06	0.000329157	3.24309375
1569887_a_at	0.698909915	4.856088909	4.611395253	9.37E-06	0.000329157	3.242104042
215266_at	1.197386303	7.721390532	4.611365208	9.37E-06	0.000329157	3.24198768
239030_at	0.78163562	4.679969581	4.610970535	9.39E-06	0.000329483	3.240459174
1556747_a_at	0.67104379	6.697089552	4.610013945	9.42E-06	0.000330577	3.236754843
221832_s_at	1.053761256	7.246149815	4.609526251	9.44E-06	0.000331033	3.234866494
206802_at	0.964025204	6.954402036	4.608736032	9.47E-06	0.000331764	3.231807066
219182_at	1.429161315	6.181985523	4.608683083	9.48E-06	0.000331764	3.23160208
1556033_at	1.694826709	7.075354624	4.607547902	9.52E-06	0.000333112	3.227207783
212784_at	2.962710108	12.17706169	4.607362621	9.53E-06	0.000333154	3.226490632
1569872_a_at	2.53640679	6.131032713	4.606896894	9.55E-06	0.000333583	3.224688075
205994_at	0.74217838	3.420085939	4.606725392	9.55E-06	0.000333606	3.224024321
208354_s_at	1.025606485	5.218124358	4.605547863	9.60E-06	0.000334844	3.219467491
1558452_at	0.880441217	3.378271365	4.605521022	9.60E-06	0.000334844	3.21936363
219361_s_at	1.535133693	8.569306555	4.605215197	9.61E-06	0.000335053	3.218180282
208409_at	1.053564522	5.240369449	4.604859872	9.63E-06	0.000335211	3.216805468
35254_at	1.957319917	10.00713732	4.604793327	9.63E-06	0.000335211	3.216548002
203339_at	2.234242898	5.388411144	4.604058064	9.66E-06	0.000336017	3.213703418
219956_at	0.644505002	5.370208609	4.601253813	9.77E-06	0.000339719	3.202857308
221870_at	1.001311289	9.724219225	4.600279066	9.81E-06	0.000340783	3.199088344
219997_s_at	1.913454731	9.298670413	4.600189108	9.82E-06	0.000340783	3.198740542
225059_at	1.280203613	10.01694304	4.599928061	9.83E-06	0.000340934	3.197731288
212046_x_at	2.961431302	12.05552561	4.598633594	9.88E-06	0.00034234	3.192727249
203718_at	4.834506876	11.0919774	4.598624831	9.88E-06	0.00034234	3.192693376
209537_at	2.155617261	11.92184696	4.597689261	9.92E-06	0.000343448	3.189077361
243609_at	0.703400648	8.039483671	4.597191847	9.94E-06	0.000343936	3.187155047
241001_at	1.123773879	3.74534857	4.594965712	1.00E-05	0.000346893	3.178553725
228891_at	2.438880787	6.62531935	4.593381452	1.01E-05	0.000348644	3.172434283
1554580_a_at	0.805525167	8.020650897	4.593290743	1.01E-05	0.000348644	3.172083955
1566786_at	0.621870018	4.374793349	4.59321329	1.01E-05	0.000348644	3.171784821
1557050_at	0.438375854	3.121497102	4.593133281	1.01E-05	0.000348644	3.171475823
203984_s_at	2.619548098	11.66541685	4.592017824	1.02E-05	0.000350032	3.167168275
201219_at	1.306611087	6.42432636	4.591851282	1.02E-05	0.000350052	3.166525208
211031_s_at	2.236143555	5.883603525	4.591690784	1.02E-05	0.000350063	3.165905491
232341_x_at	3.093350033	8.293771914	4.59117655	1.02E-05	0.000350586	3.163920032
235136_at	-5.385354727	8.768283364	-4.590499908	1.02E-05	0.000351345	3.161307759
202974_at	2.774354382	12.45984323	4.589260811	1.03E-05	0.000352923	3.156524757
240247_at	1.522809698	6.657862951	4.588986508	1.03E-05	0.000353101	3.155466055
209239_at	1.243067291	9.698605419	4.588224141	1.03E-05	0.000353991	3.152523852
221831_at	1.918685914	11.09028663	4.587654504	1.03E-05	0.0003546	3.150325675
205366_s_at	0.813401948	5.543566462	4.58598872	1.04E-05	0.000356814	3.1438987
1555181_a_at	2.353666505	19.92338349	4.585841481	1.04E-05	0.000356814	3.1433307
231083_at	1.539273755	3.83158641	4.585665229	1.04E-05	0.000356849	3.142650791
236108_at	0.57851253	5.250475343	4.585184888	1.04E-05	0.000357333	3.14079793
238508_at	1.711184062	6.080322247	4.585017801	1.04E-05	0.000357355	3.140153441
218272_at	3.283519753	32.12685537	4.584335551	1.05E-05	0.000358138	3.137522045
227545_at	1.116629921	5.437493947	4.583944642	1.05E-05	0.000358465	3.136014461
215658_at	1.490965673	5.259844507	4.583810878	1.05E-05	0.000358465	3.135498607
213542_at	2.442920306	10.22039381	4.583522219	1.05E-05	0.000358667	3.134385439
244136_at	1.392510046	6.796647486	4.583004953	1.05E-05	0.000359209	3.132390818
226144_at	1.652095465	7.883874845	4.582292445	1.06E-05	0.000360041	3.129643588
224907_s_at	1.757367656	8.494815935	4.581068705	1.06E-05	0.000361636	3.124925906
212696_s_at	3.450182891	13.26231719	4.580563714	1.06E-05	0.000362163	3.122979359
1569522_at	3.189232488	20.35927917	4.578400948	1.07E-05	0.000365178	3.11464447
204887_s_at	1.493950299	5.857059159	4.577850852	1.08E-05	0.000365778	3.112524954
1565694_at	1.23323966	4.871350154	4.577469902	1.08E-05	0.000366125	3.111057263
1556202_at	0.488980496	4.002136989	4.576786456	1.08E-05	0.000366738	3.108424359
1557729_at	1.313858618	6.627144637	4.576761633	1.08E-05	0.000366738	3.108328738
242159_at	1.773804564	6.375402185	4.576000952	1.08E-05	0.000367661	3.10539864
217750_s_at	3.624772362	13.75550521	4.575692741	1.09E-05	0.000367899	3.104211528
221180_at	1.326428652	9.647182158	4.575246101	1.09E-05	0.000368348	3.102491341
209959_at	1.813179488	6.331664039	4.574230253	1.09E-05	0.000369663	3.098579362
204238_s_at	-4.116035242	11.11898689	-4.573911471	1.09E-05	0.000369919	3.097351875
221732_at	3.025188544	13.01581128	4.57359348	1.10E-05	0.000370175	3.096127499
212123_at	2.095787444	12.84485803	4.572919194	1.10E-05	0.000370974	3.09353146
225757_s_at	1.545974046	11.66217748	4.572590686	1.10E-05	0.000371247	3.092266784
232179_at	-4.115937484	6.792138685	-4.569766452	1.11E-05	0.000375355	3.081396863
1554098_at	0.38556458	3.638105079	4.569346963	1.11E-05	0.000375771	3.079782742
1556740_at	0.668803173	3.880128812	4.567363794	1.12E-05	0.000378387	3.0721533
220005_at	1.143433131	8.24412401	4.567360502	1.12E-05	0.000378387	3.072140636
1569765_at	1.911390192	9.869551358	4.56699884	1.13E-05	0.000378717	3.070749542
216267_s_at	0.857265718	8.103827218	4.56613198	1.13E-05	0.000379836	3.067415586
209526_s_at	1.50453894	5.849106136	4.565498321	1.13E-05	0.000380593	3.064978808
217422_s_at	1.210305605	3.89124692	4.564366814	1.14E-05	0.00038194	3.06062813
203521_s_at	3.083349342	9.017715825	4.564340037	1.14E-05	0.00038194	3.060525179
244115_at	0.52569557	3.57688835	4.563936049	1.14E-05	0.000382231	3.058972028
210244_at	0.541582306	7.706130207	4.563603401	1.14E-05	0.000382231	3.057693221
227324_at	2.007045324	10.93732028	4.563563019	1.14E-05	0.000382231	3.057537983
1561169_at	1.058833571	4.062767381	4.563557563	1.14E-05	0.000382231	3.057517011
228659_at	1.025831356	4.557607092	4.563315534	1.14E-05	0.000382377	3.056586618
214118_x_at	2.284432876	11.30146834	4.563080713	1.14E-05	0.000382512	3.055683973
227470_at	1.067324672	10.08093197	4.559710919	1.16E-05	0.000387609	3.042734217
236364_at	1.880952936	6.93816672	4.558971515	1.16E-05	0.00038855	3.039893686
1569815_x_at	0.689278471	3.81734856	4.557389645	1.17E-05	0.000390844	3.033817807
1553435_at	0.836077126	4.797499617	4.557066592	1.17E-05	0.000391124	3.032577166
229855_at	0.837032523	5.169814274	4.555516319	1.18E-05	0.000393382	3.026624423
213916_at	1.138661192	6.177367272	4.555106957	1.18E-05	0.000393803	3.025052795
232505_at	0.442593553	5.762351065	4.554915164	1.18E-05	0.000393873	3.024316497
218312_s_at	2.178867778	10.65153824	4.55398221	1.19E-05	0.000395144	3.020735179
234867_at	0.709607065	4.403237997	4.552460094	1.19E-05	0.000397378	3.014893385
229418_at	1.736123581	8.200533497	4.551961462	1.20E-05	0.000397749	3.012979967
231865_at	0.793115118	7.371332374	4.5518995	1.20E-05	0.000397749	3.01274221
203390_s_at	1.394547547	6.993543746	4.551665825	1.20E-05	0.000397749	3.011845584
215540_at	1.683545372	5.647605135	4.551639947	1.20E-05	0.000397749	3.011746289
244549_at	0.60693424	3.700586084	4.551056098	1.20E-05	0.000398462	3.009506171
201814_at	2.824953593	12.31251141	4.550731655	1.20E-05	0.00039875	3.008261433
1562760_at	1.840838085	5.080027331	4.549773705	1.21E-05	0.000400078	3.004586601
231414_at	0.748723646	4.490294298	4.549322901	1.21E-05	0.00040031	3.002857446
1570191_at	0.559158636	4.131241482	4.549248773	1.21E-05	0.00040031	3.00257312
202400_s_at	0.72216503	6.326701061	4.548914614	1.21E-05	0.00040031	3.001291476
213807_x_at	1.361138407	6.35308936	4.548888782	1.21E-05	0.00040031	3.001192402
221554_at	1.521672135	9.671164138	4.548813365	1.21E-05	0.00040031	3.000903156
1555214_a_at	0.767647887	3.770386367	4.54874747	1.21E-05	0.00040031	3.000650432
1560049_at	1.117585564	5.852983677	4.548390547	1.21E-05	0.000400654	2.999281588
212957_s_at	1.332613158	6.914666406	4.547471649	1.22E-05	0.000401924	2.995757856
1560977_a_at	0.787103922	3.522253733	4.546937707	1.22E-05	0.000402563	2.993710567
243684_at	0.995891279	4.752641895	4.546596322	1.22E-05	0.000402679	2.992401687
209640_at	1.089438921	4.584070496	4.546399543	1.22E-05	0.000402679	2.991647262
1558764_at	0.365047763	3.116586628	4.546334458	1.23E-05	0.000402679	2.991397738
222126_at	2.802551225	11.34198083	4.546279697	1.23E-05	0.000402679	2.9911878
226879_at	2.290085394	10.69863604	4.546039521	1.23E-05	0.000402833	2.990267046
48808_at	-3.046860094	11.10848112	-4.545373875	1.23E-05	0.000403692	2.987715367
204650_s_at	1.246990225	11.60046124	4.545013599	1.23E-05	0.000404046	2.986334403
202837_at	1.066206845	8.625555721	4.543750326	1.24E-05	0.0004059	2.981492801
233277_at	0.995942066	4.05885563	4.541712358	1.25E-05	0.000409059	2.973684165
210208_x_at	3.018284074	19.77987355	4.541475092	1.25E-05	0.000409212	2.972775225
1569624_at	-0.900684735	4.501513587	-4.540446332	1.26E-05	0.000410694	2.968834554
242141_at	0.627878262	5.290548139	4.539487575	1.26E-05	0.000412064	2.965162607
203600_s_at	1.755677971	10.85269378	4.538902846	1.26E-05	0.000412805	2.962923427
1570138_at	1.030312209	4.471000723	4.537940745	1.27E-05	0.000414051	2.959239579
210723_x_at	-0.696838124	5.567970059	-4.537874849	1.27E-05	0.000414051	2.958987286
207519_at	0.87472446	5.309127479	4.536982475	1.27E-05	0.000415319	2.955570958
41644_at	2.481895981	12.8930151	4.536428437	1.28E-05	0.000416014	2.953450145
1569034_a_at	0.492622644	4.530862824	4.535816031	1.28E-05	0.000416719	2.95110612
218068_s_at	1.591657336	11.53554482	4.535651874	1.28E-05	0.000416719	2.950477838
210192_at	0.714210429	3.76616652	4.535578149	1.28E-05	0.000416719	2.950195674
219337_at	0.898961439	6.437698101	4.535352636	1.28E-05	0.000416748	2.949332598
234052_at	0.719110367	5.788794455	4.535185356	1.28E-05	0.000416748	2.948692411
224294_at	0.408008207	4.581205805	4.535125035	1.28E-05	0.000416748	2.948461562
1557512_at	-5.11479455	7.534090027	-4.534626017	1.29E-05	0.000417352	2.946551917
213204_at	1.560525847	10.22687558	4.533690074	1.29E-05	0.000418683	2.942970655
213036_x_at	1.22634285	8.80630358	4.533558058	1.29E-05	0.000418683	2.942465556
217838_s_at	4.190090377	13.38489226	4.532817451	1.29E-05	0.000419695	2.939632157
46323_at	2.925845212	9.687562031	4.532678154	1.30E-05	0.000419695	2.939099273
1564154_at	1.335507019	6.45032313	4.532421714	1.30E-05	0.000419887	2.93811829
34868_at	2.916991393	10.95689744	4.532258622	1.30E-05	0.000419918	2.93749442
1556156_at	0.554913001	3.266685389	4.532024839	1.30E-05	0.000420071	2.936600164
1562474_at	0.833435609	4.849568753	4.530992363	1.30E-05	0.0004216	2.932651194
236602_at	1.388041105	5.351245524	4.530654547	1.31E-05	0.000421934	2.93135927
226542_at	0.916760675	6.147280093	4.530166862	1.31E-05	0.000422517	2.92949432
225033_at	8.182030752	26.07539303	4.530028164	1.31E-05	0.000422517	2.928963952
230489_at	1.294551893	6.491881078	4.529822794	1.31E-05	0.000422622	2.92817866
213776_at	1.483546729	8.107611717	4.5296067	1.31E-05	0.000422747	2.927352391
229098_s_at	1.527087346	7.620027573	4.529447527	1.31E-05	0.000422772	2.926743782
218600_at	0.841054084	6.279789393	4.528675681	1.32E-05	0.000423816	2.923792809
1553131_a_at	1.098861111	7.096093552	4.528528017	1.32E-05	0.000423816	2.923228291
212081_x_at	2.795034244	11.68303618	4.528412615	1.32E-05	0.000423816	2.922787121
243227_at	0.857765492	4.812182911	4.527622294	1.32E-05	0.000424898	2.919766013
231456_at	0.850379287	4.093585579	4.527501756	1.32E-05	0.000424898	2.919305273
238213_at	0.561454423	3.311978658	4.527218407	1.32E-05	0.000425141	2.91822225
224675_at	4.722873185	16.97805696	4.526780289	1.33E-05	0.000425653	2.916547756
1552497_a_at	3.677464387	10.09355018	4.525426552	1.33E-05	0.000427765	2.911374497
224240_s_at	2.660711694	6.169976827	4.525016578	1.34E-05	0.000428115	2.909808016
208601_s_at	1.073932473	3.636094214	4.524939603	1.34E-05	0.000428115	2.909513912
201932_at	3.304522285	12.33161832	4.524559265	1.34E-05	0.00042853	2.908060776
214679_x_at	2.252724545	11.29105355	4.524077709	1.34E-05	0.00042905	2.906221048
202423_at	1.719737407	14.96246702	4.523975923	1.34E-05	0.00042905	2.905832204
226026_at	2.3432534	9.371078523	4.523110259	1.35E-05	0.00043032	2.902525451
201482_at	4.237888746	11.62380231	4.522843374	1.35E-05	0.000430349	2.901506069
216973_s_at	1.177087367	6.719710103	4.522807347	1.35E-05	0.000430349	2.901368463
226929_at	3.897316949	12.52299486	4.52251373	1.35E-05	0.000430615	2.900247032
217800_s_at	4.057345733	21.85875987	4.521834138	1.35E-05	0.00043156	2.897651622
219738_s_at	1.285375121	5.720597977	4.520679627	1.36E-05	0.000433185	2.893243111
207525_s_at	3.649540053	13.30063629	4.520628985	1.36E-05	0.000433185	2.89304975
227414_at	0.791771353	7.904377967	4.520345115	1.36E-05	0.000433435	2.891965922
211397_x_at	1.176727951	7.383377969	4.519343124	1.37E-05	0.00043496	2.888140674
206299_at	1.32385297	7.294971075	4.518864437	1.37E-05	0.000435494	2.88631343
206075_s_at	2.377306372	8.256246577	4.518758056	1.37E-05	0.000435494	2.885907372
1570531_at	1.314449135	5.955652892	4.5177728	1.38E-05	0.000436996	2.882146957
226960_at	0.875009544	5.256492318	4.517288299	1.38E-05	0.000437607	2.880297986
215735_s_at	2.085624959	8.742773861	4.516238379	1.39E-05	0.000439232	2.876291733
221966_at	2.35572758	10.29015327	4.515937143	1.39E-05	0.000439518	2.875142413
204411_at	1.194205459	8.67758793	4.515744495	1.39E-05	0.000439609	2.874407421
232408_at	1.974847143	7.594572759	4.515031446	1.39E-05	0.000440324	2.871687188
1567622_at	0.973004174	5.475634367	4.515018553	1.39E-05	0.000440324	2.871638007
228642_at	2.294861815	6.604073602	4.514901851	1.39E-05	0.000440324	2.871192824
210772_at	0.729424634	5.223493626	4.514778997	1.39E-05	0.000440324	2.870724187
204901_at	1.495899017	7.337954917	4.514194252	1.40E-05	0.000441087	2.86849375
230533_at	2.674469318	11.59546459	4.51407171	1.40E-05	0.000441087	2.868026352
203752_s_at	11.3922742	48.65833205	4.513763338	1.40E-05	0.000441388	2.866850215
231936_at	0.809190904	4.263677401	4.513074246	1.40E-05	0.000442375	2.864222206
1554542_at	0.989656352	5.759380844	4.512741952	1.41E-05	0.00044272	2.86295503
213716_s_at	1.264317055	8.146409477	4.512385838	1.41E-05	0.000443109	2.861597095
226207_at	3.07219061	10.21231732	4.511550113	1.41E-05	0.000444366	2.85841061
205235_s_at	0.963416791	7.100975225	4.511246262	1.41E-05	0.000444661	2.857252178
228292_at	1.310743327	7.417877941	4.510465686	1.42E-05	0.000445823	2.854276499
218753_at	3.105023696	19.32520105	4.510234615	1.42E-05	0.000445987	2.853395689
239023_at	1.160920777	5.299085691	4.508057249	1.43E-05	0.000449707	2.845097498
215544_s_at	0.828233407	7.469334861	4.507144462	1.44E-05	0.000451125	2.841619626
239020_at	0.950053935	5.854433839	4.506861091	1.44E-05	0.000451388	2.840540036
228591_at	1.267757801	5.233388958	4.506326626	1.44E-05	0.000452113	2.838503964
1554059_at	1.972204335	7.57005431	4.505225206	1.45E-05	0.000453887	2.834308597
219659_at	0.997203269	5.175488219	4.5045599	1.45E-05	0.000454859	2.83177477
213281_at	4.009806846	7.269958304	4.503439857	1.46E-05	0.000456679	2.827509684
222986_s_at	5.075320128	18.48901193	4.501830974	1.47E-05	0.000459273	2.821384454
243751_at	-1.232668388	5.158063152	-4.501761158	1.47E-05	0.000459273	2.821118693
224010_at	0.977119412	4.280785912	4.501567765	1.47E-05	0.000459273	2.820382533
1568929_at	1.890794969	12.00106781	4.50148851	1.47E-05	0.000459273	2.820080856
231847_at	1.635855137	9.619545391	4.500558973	1.48E-05	0.000460516	2.816542903
1561360_at	1.307756281	5.499656902	4.500544656	1.48E-05	0.000460516	2.816488417
201355_s_at	1.292533284	9.098939378	4.500289953	1.48E-05	0.000460731	2.815519072
207522_s_at	1.593651247	6.420169248	4.499694766	1.48E-05	0.000461169	2.813254082
203268_s_at	1.858371928	9.080498258	4.499481747	1.48E-05	0.000461169	2.812443487
241277_x_at	0.565487321	5.326605334	4.499423214	1.48E-05	0.000461169	2.812220759
1554813_at	0.333422435	4.168717523	4.499381389	1.48E-05	0.000461169	2.812061611
229653_at	1.064062086	5.95732798	4.499357707	1.48E-05	0.000461169	2.811971498
1558256_at	0.600224187	4.059414802	4.498581389	1.49E-05	0.000462366	2.809017695
223029_s_at	1.556314733	8.960168374	4.498437679	1.49E-05	0.000462374	2.808470935
210926_at	0.853833452	5.757274126	4.498138186	1.49E-05	0.000462676	2.807331524
207788_s_at	2.180050037	7.288598529	4.497416235	1.50E-05	0.000463775	2.80458511
1567623_at	2.259842223	4.688955647	4.496227474	1.50E-05	0.000465761	2.800063578
1556266_a_at	0.789705699	5.552719003	4.495229645	1.51E-05	0.000467342	2.796268934
230759_at	2.222358272	7.928886189	4.495116603	1.51E-05	0.000467342	2.795839085
201945_at	5.196775796	20.88415093	4.493625019	1.52E-05	0.000469921	2.790167986
212765_at	2.559080515	8.858892061	4.493435617	1.52E-05	0.000470018	2.789447965
1554961_at	1.134636761	5.542437745	4.492958684	1.52E-05	0.000470665	2.787634975
237043_at	2.139618744	6.519582169	4.492772073	1.52E-05	0.000470756	2.786925643
205117_at	1.738062617	6.347491554	4.492321034	1.53E-05	0.000471149	2.785211266
1560818_at	1.307909199	7.500271249	4.492272935	1.53E-05	0.000471149	2.785028454
201255_x_at	2.021514478	17.61054546	4.49215071	1.53E-05	0.000471149	2.784563906
1557684_at	0.67205779	5.482108896	4.491271599	1.53E-05	0.00047257	2.781222903
239868_at	1.529353329	5.396597129	4.49112525	1.54E-05	0.000472585	2.780666761
210655_s_at	2.212274187	7.098215506	4.49074568	1.54E-05	0.000473049	2.779224412
202841_x_at	2.664466503	12.28074722	4.490569828	1.54E-05	0.000473121	2.778556208
202388_at	8.19287082	13.43309719	4.490197907	1.54E-05	0.000473571	2.777143052
228294_s_at	0.988922955	5.232634253	4.48886758	1.55E-05	0.000475821	2.772089011
216643_at	0.529477487	3.866729944	4.488756072	1.55E-05	0.000475821	2.771665431
1556397_at	0.370228306	6.087111605	4.48834503	1.55E-05	0.000476264	2.77010409
224810_s_at	3.623490926	15.58056111	4.48825064	1.55E-05	0.000476264	2.769745564
224916_at	1.2756671	6.493243501	4.488090634	1.55E-05	0.000476307	2.769137822
1556849_at	-0.546788205	2.043120481	-4.487644835	1.56E-05	0.000476691	2.767444642
224516_s_at	6.559267833	26.04420071	4.48761629	1.56E-05	0.000476691	2.767336232
213179_at	2.191911554	10.85022921	4.487397504	1.56E-05	0.000476846	2.766505313
212302_at	2.314779269	9.416964786	4.487261019	1.56E-05	0.000476846	2.765986979
228526_at	0.499085868	5.049889528	4.484929472	1.57E-05	0.000481118	2.757134132
229086_at	0.63347756	6.79542692	4.484228679	1.58E-05	0.000482221	2.754473884
204232_at	8.09414217	14.03248624	4.482630691	1.59E-05	0.000485091	2.748408964
227907_at	2.725478525	9.416866685	4.48165763	1.60E-05	0.000486615	2.74471663
213396_s_at	3.975107204	8.779769938	4.481583831	1.60E-05	0.000486615	2.744436617
228013_at	0.900086882	8.046537077	4.48138384	1.60E-05	0.000486739	2.743677822
228993_s_at	2.334536861	9.516882374	4.480907911	1.60E-05	0.000487329	2.741872173
237611_at	1.017071863	5.998698687	4.480810809	1.60E-05	0.000487329	2.741503795
218008_at	1.557164409	12.42056688	4.480216957	1.60E-05	0.000488033	2.739250983
211793_s_at	0.75895928	7.724836474	4.480157408	1.61E-05	0.000488033	2.739025092
221967_at	1.480055205	6.922947714	4.48004441	1.61E-05	0.000488033	2.738596459
207320_x_at	4.08667728	31.7864069	4.479833415	1.61E-05	0.000488179	2.737796112
225712_at	1.135830434	9.527564658	4.479227596	1.61E-05	0.00048911	2.73549827
214545_s_at	-3.719034151	9.739849889	-4.478310774	1.62E-05	0.000490662	2.732021243
223552_at	1.355839991	6.38662298	4.477466653	1.62E-05	0.000492073	2.728820387
209103_s_at	2.130450092	13.21556232	4.476028626	1.63E-05	0.00049468	2.723368488
205995_x_at	2.489275424	8.960984811	4.475453877	1.64E-05	0.000495468	2.721189835
218338_at	1.738300737	8.16267254	4.475211472	1.64E-05	0.000495468	2.72027103
227613_at	1.648028046	6.630291077	4.475169332	1.64E-05	0.000495468	2.720111308
214892_x_at	1.907523372	9.675842798	4.475090332	1.64E-05	0.000495468	2.719811881
214617_at	6.225833849	12.71682969	4.473998452	1.65E-05	0.000497248	2.715673787
213948_x_at	1.26502184	4.030704586	4.473933701	1.65E-05	0.000497248	2.71542841
209753_s_at	0.627267098	6.540151089	4.473162866	1.65E-05	0.000498531	2.712507512
235302_at	1.627431282	6.078297809	4.472787694	1.65E-05	0.000499014	2.711086018
200645_at	5.123570296	34.0516706	4.472329779	1.66E-05	0.000499666	2.709351137
219234_x_at	0.58822678	4.06611636	4.471472788	1.66E-05	0.00050113	2.70610464
224674_at	3.216104736	11.67633446	4.470371357	1.67E-05	0.000503096	2.701932806
205039_s_at	3.754032821	12.44274109	4.469770717	1.67E-05	0.000504045	2.699658111
233081_at	1.751748463	5.084758387	4.469379986	1.68E-05	0.000504407	2.698178485
217056_at	0.514975054	3.056813995	4.469244416	1.68E-05	0.000504407	2.697665125
239056_at	1.2816032	6.865992188	4.469186274	1.68E-05	0.000504407	2.697444968
203006_at	3.583665986	15.13398538	4.468726885	1.68E-05	0.00050507	2.695705518
222143_s_at	1.806135546	10.92596493	4.468560552	1.68E-05	0.000505133	2.695075741
244582_at	0.619397862	2.880346444	4.467730344	1.69E-05	0.00050612	2.691932628
1558889_at	0.933708778	4.952010679	4.467703586	1.69E-05	0.00050612	2.691831332
203654_s_at	0.867776027	9.187319761	4.467672665	1.69E-05	0.00050612	2.691714277
238363_at	-8.408145618	8.541438096	-4.467461845	1.69E-05	0.000506126	2.690916199
1559063_at	1.826635231	4.644981432	4.467399203	1.69E-05	0.000506126	2.690679067
204813_at	2.619705005	9.216997618	4.466539106	1.70E-05	0.000507616	2.687423422
239474_at	1.183797801	6.132019298	4.466277942	1.70E-05	0.000507711	2.686434953
224086_at	2.147816897	4.392760868	4.466188406	1.70E-05	0.000507711	2.686096078
201561_s_at	2.023765554	10.25577548	4.466087408	1.70E-05	0.000507711	2.685713832
209490_s_at	0.82535068	12.26093009	4.465735275	1.70E-05	0.000508159	2.684381164
208119_s_at	1.5065362	6.981557578	4.464365984	1.71E-05	0.000510707	2.679199732
200901_s_at	2.224184888	15.68969522	4.463674089	1.72E-05	0.000511862	2.676582022
1554479_a_at	3.213448828	10.59029905	4.463349862	1.72E-05	0.000512234	2.675355447
239970_at	0.77557191	4.138503304	4.463225328	1.72E-05	0.000512234	2.674884342
41047_at	3.952277423	10.89207757	4.461232006	1.73E-05	0.000515951	2.667345034
233116_at	1.859994889	10.26840441	4.461171531	1.73E-05	0.000515951	2.66711634
211507_s_at	1.367646692	5.342289508	4.460179507	1.74E-05	0.000517466	2.663365176
239375_at	1.837319137	6.909727978	4.460178752	1.74E-05	0.000517466	2.663362322
209326_at	2.743877855	10.07318461	4.459863755	1.74E-05	0.000517844	2.662171341
228567_at	2.233716382	6.421484785	4.459452373	1.75E-05	0.000518426	2.66061603
205675_at	-3.93245579	29.62143139	-4.459093034	1.75E-05	0.000518636	2.659257567
39891_at	1.180303681	7.702046106	4.459083788	1.75E-05	0.000518636	2.659222612
227820_at	2.578308524	10.04775634	4.458533018	1.75E-05	0.000519512	2.657140605
1552445_a_at	0.322430461	4.009356832	4.458308844	1.75E-05	0.000519605	2.656293245
229182_at	1.512026197	7.434671875	4.458220728	1.75E-05	0.000519605	2.655960182
209718_at	1.916561257	8.812216119	4.458022315	1.76E-05	0.000519741	2.655210228
228101_at	4.01381973	9.213127728	4.457454906	1.76E-05	0.000520654	2.653065701
212329_at	3.405155747	19.60106148	4.456750441	1.76E-05	0.000521858	2.650403448
219413_at	5.07311258	18.2338441	4.456110255	1.77E-05	0.000522856	2.647984373
219723_x_at	2.095835326	8.383877268	4.456011197	1.77E-05	0.000522856	2.647610087
1560841_at	1.04301373	4.587036917	4.455719932	1.77E-05	0.00052319	2.646509584
219812_at	3.497684	7.071099431	4.455284464	1.78E-05	0.000523733	2.644864332
241918_at	1.193015493	10.02939024	4.455196333	1.78E-05	0.000523733	2.644531376
1561401_at	0.491925022	3.877948718	4.454179902	1.78E-05	0.000525608	2.640691682
218547_at	2.813247073	10.86327118	4.453972515	1.78E-05	0.000525705	2.63990833
221840_at	3.13892763	7.838431665	4.453787182	1.79E-05	0.000525705	2.639208304
235547_at	-0.883742614	3.550107512	-4.453734739	1.79E-05	0.000525705	2.639010225
206206_at	1.960355345	8.151926618	4.453162188	1.79E-05	0.00052664	2.636847781
1556154_a_at	1.040697687	5.099252524	4.452756273	1.79E-05	0.000527222	2.63531482
212791_at	1.168017866	7.371311256	4.452500004	1.80E-05	0.000527243	2.634347058
217287_s_at	0.831256318	3.533334234	4.452480695	1.80E-05	0.000527243	2.634274142
240873_x_at	0.545797031	4.311679412	4.45218088	1.80E-05	0.000527599	2.633141991
202012_s_at	1.910537556	11.11662577	4.451547344	1.80E-05	0.000528668	2.630749839
203278_s_at	1.690455849	8.443914496	4.450457113	1.81E-05	0.00053072	2.626633842
222833_at	0.508025742	4.957684929	4.449772788	1.82E-05	0.000531905	2.624050654
219549_s_at	3.777932166	16.21321375	4.449368434	1.82E-05	0.00053249	2.622524438
1562712_at	0.452566656	3.194494122	4.448577137	1.82E-05	0.00053391	2.619538015
212371_at	1.305498127	11.17370898	4.448322067	1.83E-05	0.000534044	2.618575442
202320_at	2.161904102	10.91646461	4.448249919	1.83E-05	0.000534044	2.61830318
202590_s_at	2.869254342	12.01599429	4.446807614	1.84E-05	0.00053688	2.612861085
202313_at	2.494855664	12.0930706	4.446138798	1.84E-05	0.000538045	2.610337949
221489_s_at	2.45070923	10.51134416	4.445929096	1.84E-05	0.000538214	2.609546898
220555_s_at	1.174628761	4.726707931	4.445128653	1.85E-05	0.000539669	2.606527663
243614_s_at	-2.663829963	9.468012448	-4.443715729	1.86E-05	0.000542469	2.601199149
232015_at	0.508460224	4.32336481	4.443115607	1.86E-05	0.000543496	2.598936303
1552293_at	0.782487937	4.732698684	4.442758396	1.87E-05	0.000543876	2.597589491
227895_at	1.433250083	9.632430665	4.442678777	1.87E-05	0.000543876	2.597289312
1569775_at	2.865862333	9.004847261	4.442421507	1.87E-05	0.000544009	2.596319374
210577_at	1.810140814	6.976715325	4.442354427	1.87E-05	0.000544009	2.596066483
1553647_at	1.715833423	7.974401445	4.442205802	1.87E-05	0.000544046	2.595506176
223453_s_at	0.400629839	3.109851848	4.442041237	1.87E-05	0.000544118	2.594885793
234734_s_at	4.181515763	17.51571718	4.441775642	1.88E-05	0.000544412	2.593884576
56829_at	2.5609422	13.47776918	4.441343124	1.88E-05	0.000544937	2.592254202
242938_s_at	0.417336949	4.153364994	4.441274235	1.88E-05	0.000544937	2.591994535
208897_s_at	2.645567525	12.26504819	4.440773527	1.88E-05	0.00054575	2.590107285
230724_s_at	1.201835587	7.904256006	4.439629253	1.89E-05	0.000547987	2.585794917
204923_at	4.146039217	8.980232434	4.439055482	1.90E-05	0.000548966	2.58363288
217876_at	1.680361792	7.177053487	4.438920887	1.90E-05	0.000548974	2.58312574
217066_s_at	2.452920414	8.116507514	4.438373862	1.90E-05	0.000549896	2.58106472
202827_s_at	2.151862684	8.128735289	4.437309019	1.91E-05	0.000551742	2.57705326
239638_at	0.621472133	4.98609378	4.437281479	1.91E-05	0.000551742	2.57694952
207969_x_at	1.391534844	5.24989747	4.436994878	1.91E-05	0.000552088	2.575869967
238464_at	0.419015367	2.248699668	4.436779316	1.91E-05	0.000552185	2.575058028
218075_at	2.687539005	11.33594727	4.436576288	1.91E-05	0.000552185	2.574293334
212484_at	2.422794934	10.64770517	4.43655874	1.91E-05	0.000552185	2.574227241
1562270_at	-0.596448809	2.664510587	-4.436297529	1.92E-05	0.000552476	2.573243437
217080_s_at	4.963604735	10.29998137	4.434431622	1.93E-05	0.000555809	2.566217088
225320_at	1.136627261	9.235439218	4.434311996	1.93E-05	0.000555809	2.565766691
219897_at	2.751938741	9.386471948	4.434309671	1.93E-05	0.000555809	2.565757936
217969_at	3.29964636	14.79451576	4.434284322	1.93E-05	0.000555809	2.565662497
230158_at	0.733207885	2.616197712	4.433807781	1.94E-05	0.000556586	2.563868403
1564224_x_at	-1.287676683	8.460694216	-4.431842181	1.95E-05	0.000560721	2.556469744
204448_s_at	1.373488194	7.030195955	4.431459938	1.95E-05	0.000561291	2.55503123
205609_at	0.803347809	3.922154952	4.430746089	1.96E-05	0.000562579	2.552345016
1560228_at	0.574270615	3.59292083	4.430630915	1.96E-05	0.000562579	2.551911647
202548_s_at	3.078294524	13.56450426	4.430131248	1.97E-05	0.000563126	2.550031621
222039_at	0.95036344	6.009517649	4.430129437	1.97E-05	0.000563126	2.550024808
225218_at	3.159509403	10.16785678	4.429772141	1.97E-05	0.000563642	2.548680557
1559459_at	0.933117957	3.542616941	4.429357425	1.97E-05	0.00056429	2.547120377
226849_at	1.912010981	8.765601483	4.428990993	1.97E-05	0.000564828	2.545741933
1561134_at	0.87104304	4.200299402	4.428300463	1.98E-05	0.000566106	2.543144521
1564544_x_at	1.145449342	5.563126154	4.42803521	1.98E-05	0.000566415	2.542146858
231305_at	1.265659924	9.162932642	4.427373828	1.99E-05	0.000567378	2.539659476
223322_at	4.097487257	15.39795863	4.427354399	1.99E-05	0.000567378	2.539586409
226208_at	3.046517745	11.81783913	4.425799256	2.00E-05	0.000570646	2.533738779
231567_s_at	1.178114286	6.734179948	4.42554047	2.00E-05	0.000570943	2.532765839
1562899_at	1.905718007	7.754195635	4.425184632	2.00E-05	0.000571221	2.53142809
223704_s_at	0.407961147	2.527504667	4.425160603	2.01E-05	0.000571221	2.531337758
236589_at	0.44043887	3.807263022	4.424605135	2.01E-05	0.000572203	2.52924968
90610_at	2.245211357	14.03024797	4.423144602	2.02E-05	0.000575279	2.523760255
202692_s_at	2.123358536	9.22822175	4.422885583	2.02E-05	0.00057558	2.522786871
1552667_a_at	1.234122602	6.191475009	4.422633495	2.03E-05	0.000575865	2.521839573
212247_at	0.807636302	8.574560501	4.422012168	2.03E-05	0.000577007	2.519504908
220419_s_at	2.342972731	11.14173701	4.420610025	2.04E-05	0.000579836	2.514237184
200640_at	6.228446918	16.99050569	4.420539509	2.04E-05	0.000579836	2.513972292
1570607_at	1.000947927	6.723124599	4.419971149	2.05E-05	0.000580862	2.51183739
223792_at	0.776377684	6.264696952	4.418275683	2.06E-05	0.000584537	2.505469986
235479_at	0.876685112	7.316688879	4.418030723	2.06E-05	0.00058481	2.504550176
232904_at	0.94550189	4.485398474	4.417206867	2.07E-05	0.000586448	2.501456916
216676_x_at	0.635979473	5.755954684	4.41617704	2.08E-05	0.000588295	2.497590914
208426_x_at	0.872195227	5.262608144	4.416167705	2.08E-05	0.000588295	2.497555872
231883_at	0.380823603	4.248065804	4.415996523	2.08E-05	0.000588395	2.496913315
218756_s_at	1.837203741	7.882418832	4.415326988	2.09E-05	0.000589677	2.494400289
204730_at	1.032272827	5.585224796	4.414952441	2.09E-05	0.000590261	2.492994587
225259_at	1.968456914	7.027384576	4.4139839	2.10E-05	0.000592259	2.489359994
219698_s_at	0.639925631	6.739768193	4.413439196	2.10E-05	0.000593251	2.487316172
228012_at	1.787865791	5.825526298	4.412970908	2.11E-05	0.000594062	2.48555922
220140_s_at	3.579080217	11.02618976	4.411988618	2.11E-05	0.000596106	2.481874251
243519_at	1.682729939	5.922879017	4.411794786	2.12E-05	0.000596263	2.481147183
201363_s_at	2.564057594	9.310862545	4.411259821	2.12E-05	0.000597239	2.479140628
207100_s_at	1.280726952	7.365868712	4.411042034	2.12E-05	0.000597454	2.478323802
1559159_at	0.81879844	5.085147295	4.410380561	2.13E-05	0.000598736	2.475843077
35147_at	4.002198649	10.6778804	4.409857884	2.13E-05	0.000599687	2.473883072
203821_at	3.228757248	7.616261216	4.409496498	2.14E-05	0.000599779	2.472527999
230346_x_at	0.983809977	5.723885135	4.409469159	2.14E-05	0.000599779	2.472425492
231081_at	0.733914135	3.788262408	4.409435441	2.14E-05	0.000599779	2.472299063
229678_at	0.782122497	7.472506396	4.409078434	2.14E-05	0.000600332	2.470960504
1566697_at	0.598681981	4.098380975	4.408746128	2.14E-05	0.000600713	2.469714629
221565_s_at	1.78753447	7.366724981	4.408530749	2.14E-05	0.000600713	2.468907172
208809_s_at	3.669024615	21.91690789	4.408421002	2.14E-05	0.000600713	2.468495739
228341_at	-3.354874932	10.78608892	-4.408409927	2.14E-05	0.000600713	2.468454221
231833_at	0.992336316	4.529921186	4.408245982	2.15E-05	0.0006008	2.46783962
234157_at	1.187742286	5.928777088	4.408031518	2.15E-05	0.00060101	2.467035662
200815_s_at	3.109750941	10.76350182	4.407705425	2.15E-05	0.00060149	2.465813291
233385_x_at	2.647362532	10.57045624	4.407222166	2.16E-05	0.000602316	2.464001906
210601_at	1.878481755	7.761627324	4.40710936	2.16E-05	0.000602316	2.463579097
1560554_a_at	0.521488399	3.84447558	4.406533556	2.16E-05	0.00060321	2.461421056
90265_at	2.233377966	11.84225313	4.406485963	2.16E-05	0.00060321	2.461242694
240126_x_at	0.704127472	4.081751662	4.406352634	2.16E-05	0.000603225	2.460743028
202356_s_at	2.075937871	9.546841253	4.406200337	2.16E-05	0.000603286	2.460172287
231079_at	1.473785625	6.882132866	4.405780954	2.17E-05	0.000603995	2.458600711
204633_s_at	1.92125306	6.906649602	4.405200631	2.17E-05	0.000604831	2.456426216
47069_at	4.755842345	12.95099669	4.405182869	2.17E-05	0.000604831	2.456359666
234302_s_at	3.691253289	18.99857383	4.404801309	2.18E-05	0.00060545	2.454930061
206788_s_at	0.960920204	7.108436162	4.404382976	2.18E-05	0.000606159	2.453362783
205207_at	0.609933567	4.366937994	4.40380802	2.18E-05	0.000607251	2.451208901
225187_at	1.76034989	9.100614834	4.403637293	2.19E-05	0.000607359	2.450569369
216106_at	0.835476684	4.378284778	4.403238015	2.19E-05	0.000608024	2.449073767
1557680_at	2.965488932	7.563333531	4.403004609	2.19E-05	0.000608285	2.448199532
224522_s_at	0.638836808	8.974351534	4.40278293	2.19E-05	0.000608518	2.44736925
202725_at	4.239900259	12.89384401	4.402624506	2.20E-05	0.000608596	2.446775904
237207_at	0.659470967	6.064542774	4.402347112	2.20E-05	0.000608965	2.44573702
208915_s_at	2.195015233	9.104979156	4.402146869	2.20E-05	0.000609146	2.444987106
230508_at	1.563275798	4.248923735	4.40178427	2.20E-05	0.000609405	2.44362923
218864_at	2.246145811	7.746023508	4.401657386	2.20E-05	0.000609405	2.443154089
208858_s_at	3.86571547	19.28834479	4.401579924	2.20E-05	0.000609405	2.442864023
206783_at	2.012537186	7.507224778	4.401535018	2.20E-05	0.000609405	2.44269587
1555288_s_at	0.723605874	6.721905928	4.401410409	2.21E-05	0.000609405	2.442229266
206576_s_at	2.873529816	9.028376059	4.401013542	2.21E-05	0.000610068	2.44074325
221894_at	-2.227889119	8.761738333	-4.400743942	2.21E-05	0.000610136	2.439733824
1558790_s_at	0.849815574	4.206016338	4.400734041	2.21E-05	0.000610136	2.439696756
213967_at	1.078023089	3.54384163	4.400383223	2.22E-05	0.000610687	2.438383307
1569679_at	0.801704422	10.01613484	4.398633262	2.23E-05	0.000614682	2.43183267
236086_at	2.201708948	6.244031712	4.397308238	2.24E-05	0.000617024	2.426873977
209568_s_at	2.363635135	12.19130385	4.397202809	2.24E-05	0.000617024	2.426479476
231074_at	0.758983066	4.446403179	4.397060876	2.24E-05	0.000617024	2.425948388
204138_s_at	1.316948915	8.017918198	4.397057722	2.24E-05	0.000617024	2.425936586
210075_at	3.247043759	9.921882872	4.39705757	2.24E-05	0.000617024	2.425936017
1554201_at	2.037366153	11.66033309	4.3965228	2.25E-05	0.000618038	2.423935121
217418_x_at	1.434496238	5.001553987	4.395500343	2.26E-05	0.000620127	2.420109991
1557261_at	1.062232903	6.618745619	4.395121524	2.26E-05	0.000620127	2.41869295
202253_s_at	1.539344749	9.699816153	4.395113056	2.26E-05	0.000620127	2.418661275
1562512_at	0.415929694	2.869709263	4.395112929	2.26E-05	0.000620127	2.418660801
201949_x_at	4.092325436	16.97671864	4.395055501	2.26E-05	0.000620127	2.418445988
207035_at	1.81313989	12.05985626	4.39409629	2.27E-05	0.000622166	2.414858334
203146_s_at	1.941224619	8.941594532	4.393987109	2.27E-05	0.000622166	2.41445001
231430_at	1.21798662	6.641806104	4.393584093	2.28E-05	0.00062286	2.412942839
201023_at	1.926433657	15.91890296	4.393246508	2.28E-05	0.000623391	2.411680444
[truncated: 52,614 more rows]
