# Supplementary material for: Unveiling NUSAP1 as a common gene signature linking chronic HBV infection and HBV-related HCC
Source: Discov Oncol. 2024 Mar 5;15:61. doi: 10.1007/s12672-024-00922-4 (PMC10914659; doi:10.1007/s12672-024-00922-4)
Supplement: Supplementary file 3 — Additional file3 Additional Table. Data from GSE55092 and GSE121248 indicate the DEGs in HBV-HCC tissues comparedwith adjacent normal tissues. [file 12672_2024_922_MOESM3_ESM.txt]

Tag	logFC	AveExpr	t	P.Value	adj.P.Val	B
222484_s_at	-3.59551490999354	7.42111378490374	-24.3760675276467	2.08802663146497e-65	1.14033398424197e-60	138.118000110032
220496_at	-3.32700415963579	7.53065222849835	-23.9911967440458	2.84839461429126e-64	7.77796875351444e-60	135.541530800004
218002_s_at	-3.2651965285418	7.01112059291174	-23.3210858802795	2.81538219808776e-62	5.12521559947224e-58	131.010445405854
1559577_at	-2.34602852456157	5.84404247350756	-22.2702889423447	4.22259710126465e-59	5.76521738728416e-55	123.791782073844
230478_at	-3.51619518062592	7.42870679297074	-22.1379110852851	1.07091477064778e-58	1.16971736738775e-54	122.872742349813
223967_at	-1.43136035268566	7.33097604131118	-22.1090213657608	1.31244110715363e-58	1.19460576974969e-54	122.6718916246
1559573_at	-3.91702095268076	7.80557248697647	-21.438404269788	1.51424738828941e-56	1.12567909761301e-52	117.981468007873
220114_s_at	-1.69847290241764	6.2979928257266	-21.4264339819236	1.6489540550609e-56	1.12567909761301e-52	117.897262343373
207804_s_at	-3.61540401786962	7.07129002441546	-21.3348882007876	3.16590491503897e-56	1.92110627916693e-52	117.25272585392
230406_at	-2.13295361967206	7.96012173705336	-21.3169976781608	3.59673352941621e-56	1.96428408242008e-52	117.126652101285
230135_at	-2.93816428723524	7.15777723365881	-21.2021740540804	8.16415196839669e-56	3.84387546693999e-52	116.316612509018
1559065_a_at	-3.0856245828968	6.85582115606365	-21.1974232270415	8.44606698098985e-56	3.84387546693999e-52	116.283064322392
205866_at	-3.36245737895723	8.97622519678778	-21.0462522233687	2.49092272382134e-55	1.04643663627734e-51	115.21421000511
207995_s_at	-2.79218323763255	6.65990157092341	-20.9945710190306	3.60738315760073e-55	1.40721440275749e-51	114.848198985474
227654_at	-2.26028091128176	6.47916642969709	-20.7966937189828	1.49336437806474e-54	5.43714058528331e-51	113.444017148313
220070_at	-1.7351459186239	7.66885524436501	-20.7774074305314	1.71553279118379e-54	5.85564952030752e-51	113.306921611619
1553296_at	-2.8010761274559	6.7469767488153	-20.6271985423624	5.05960664044701e-54	1.6254135144396e-50	112.237750021506
212554_at	2.32066297193837	8.39620022472059	20.542008082443	9.35371172680906e-54	2.83796810297902e-50	111.63026191356
201291_s_at	3.15474471345278	6.21404404213403	20.4834350552899	1.4277913137963e-53	4.10399826422934e-50	111.212118208534
215712_s_at	-1.48550481661489	6.88534826408488	-20.4096606487016	2.43355334782904e-53	6.64518244924936e-50	110.684920646182
237466_s_at	-1.54745893507441	5.36654468886331	-20.2479775816515	7.84567099996797e-53	2.04036014438691e-49	109.527457910819
205984_at	-3.00603756202884	6.88607466513616	-20.1414962976563	1.6986000698586e-52	4.21662025523579e-49	108.763643790844
212551_at	2.33361405634532	7.70031051410073	20.1075238236076	2.17383076904095e-52	5.1617139038971e-49	108.519697980435
207165_at	2.46397932075552	6.73668517450119	19.99882784107	4.79017090812377e-52	1.09002334918902e-48	107.738367993237
209365_s_at	-1.56197331688358	7.32731642329689	-19.7902063014152	2.18962918314167e-51	4.78328874315664e-48	106.235301041377
222077_s_at	2.11042656290157	7.00642000173465	19.7349662379308	3.27680637627113e-51	6.88293179335751e-48	105.836559906333
228186_s_at	-2.05853513002269	6.37418017139465	-19.6960114753218	4.3550627556632e-51	8.80900156574201e-48	105.555184713255
204428_s_at	-2.2950485800882	8.77265449239822	-19.6639268761513	5.50551903891925e-51	1.0738318259732e-47	105.323318108868
210481_s_at	-2.54036385239739	6.78801463234614	-19.5959806433525	9.04763079869892e-51	1.70385607175636e-47	104.831946773402
219918_s_at	2.65046950835971	5.80689680017916	19.4642559846624	2.3731695803196e-50	4.32019700966648e-47	103.878031057263
205019_s_at	-1.17454520749529	7.37215811606239	-19.3909512321006	4.06163242667958e-50	7.15541715220168e-47	103.34643459207
237765_at	-2.48720539825227	8.88014192152322	-19.2866208217746	8.73426584625804e-50	1.49063893956778e-46	102.588940227817
220116_at	-3.16556165519518	6.5022906822989	-19.1063355997709	3.2875866608832e-49	5.44075667608527e-46	101.277509524087
206424_at	-2.73530940608553	7.14768989541758	-19.0428399996631	5.24719493204939e-49	8.42838402423568e-46	100.814898238179
220186_s_at	-1.95751094071933	8.10141284737804	-19.0078839173027	6.78858906324159e-49	1.05927204145947e-45	100.560057411973
220491_at	-4.23731470955892	9.4376216264245	-18.9712333759669	8.89416221969571e-49	1.349269114734e-45	100.292741833126
205911_at	-1.1246967719011	6.69539145059461	-18.8603775974615	2.01508152190948e-48	2.97431478800114e-45	99.4834496597228
237350_at	-2.69370000450252	8.47353038675003	-18.8147809140034	2.82178222371387e-48	4.05542085746541e-45	99.1502510115651
230076_at	-1.56004085060967	5.42347819399497	-18.7168363536699	5.81972696041507e-48	8.1495576535679e-45	98.4338885223714
201292_at	2.66213865079318	5.81414976405304	18.706072237953	6.30194854459087e-48	8.60420789664353e-45	98.3551081645656
222608_s_at	2.65996170551989	5.12155592435437	18.4614225051416	3.85825720798696e-47	5.13929270487297e-44	96.5618418263418
243146_at	-2.29717757156305	6.14640205894194	-18.4435000948901	4.40680461202582e-47	5.73021000658491e-44	96.430269791633
225557_at	-1.62808181719373	8.22094387327007	-18.421048924766	5.20548039469231e-47	6.61132327431002e-44	96.2654129854545
232224_at	-1.76293107849123	8.40435302112727	-18.3528080069339	8.63854065769743e-47	1.0722195930428e-43	95.7640671716137
220110_s_at	-1.00287226468979	5.40660502069833	-18.299624222057	1.28231637863415e-46	1.55624765302993e-43	95.373073628387
57539_at	-1.71495921683487	9.18261267223787	-18.2886081427701	1.39168837347098e-46	1.64355900212772e-43	95.2920571393995
229641_at	-1.87623496114256	6.37764423521164	-18.2864249885568	1.41444844817173e-46	1.64355900212772e-43	95.276000202192
242324_x_at	-1.0769631813195	5.84015258644426	-18.254339566725	1.79534110432607e-46	2.04268674438666e-43	95.039969399732
1552440_at	-1.4372851757944	6.13068791321898	-18.2408417258439	1.98483112908585e-46	2.21219556026052e-43	94.940649842443
219014_at	-2.37659721776474	7.08981441700821	-18.163023757272	3.54056806302284e-46	3.86722087251733e-43	94.367764280757
225571_at	-2.75499396910269	7.28542309101178	-18.1071370036553	5.36674707109923e-46	5.74694427046946e-43	93.9560348496406
227771_at	-1.75161970533674	7.19039537997139	-18.0968690239134	5.79309705057483e-46	6.08420017736622e-43	93.8803616254951
223699_at	-3.24807614064606	8.02143169803005	-18.031220122844	9.44619892186741e-46	9.73368418339519e-43	93.3963454223243
220112_at	-1.14057698234334	4.83986524406542	-17.9805376758337	1.37812846698124e-45	1.39377277717123e-42	93.0224450971298
242881_x_at	2.94628708452472	5.97248479794246	17.9752848577074	1.43316137683826e-45	1.42307713224124e-42	92.9836821112539
1568638_a_at	-2.75971234538321	7.21059007557191	-17.8998340889387	2.51568315208704e-45	2.45337507115945e-42	92.4266640639582
226936_at	1.53631696507471	6.84627059683619	17.8842073412775	2.82675799203793e-45	2.70838130209066e-42	92.3112452678361
206210_s_at	-2.10193645281199	6.99387491878625	-17.8723187711962	3.08897435317049e-45	2.90858890258103e-42	92.2234243089622
203666_at	-2.5442388578405	9.08071499594101	-17.8090410713362	4.95386662773996e-45	4.58551725662309e-42	91.7558145597923
221848_at	-1.73287407262174	9.38444569446797	-17.7840523614072	5.97015442304725e-45	5.43413405843133e-42	91.5710715545727
223844_at	-1.42745253994821	7.64066326189009	-17.5597716604032	3.19300685228513e-44	2.85868333153849e-41	89.9109433302107
201656_at	1.55882655692622	8.43410969110188	17.520083150553	4.29752593838234e-44	3.78549651730443e-41	89.6168019057781
1556037_s_at	-0.760147445046985	4.16859912343672	-17.5103577631394	4.62211258624251e-44	4.00678467734067e-41	89.5447082461378
204162_at	2.1150993398398	5.80506848674497	17.4554200312311	6.97462128272405e-44	5.95164050177201e-41	89.1373384804706
207609_s_at	-2.75942572971594	8.80939529043917	-17.369044431626	1.33235732225894e-43	1.11944662216196e-40	88.4964471823823
207420_at	-1.74180853007465	6.32547423856901	-17.1635283340322	6.22675305476002e-43	5.15244946332741e-40	86.9696301933513
209709_s_at	1.70453368090517	5.81486191349113	17.0986863829009	1.0133662018557e-42	8.26014453461867e-40	86.4873666663671
241986_at	-1.1799223190089	4.08875169861653	-17.0756383698216	1.20495553726792e-42	9.67738775835484e-40	86.3158861640012
205307_s_at	-2.3809289343165	7.95507175552442	-17.0683393004765	1.27288830765103e-42	1.00748187167748e-39	86.2615735230597
225575_at	-2.51292325604961	8.81664359510788	-17.0512663338763	1.44713871113152e-42	1.12903694901466e-39	86.1345207716331
207828_s_at	1.98592539378861	6.65373494158512	17.0112036885445	1.9556352455453e-42	1.50426912204177e-39	85.8363180854908
201890_at	2.3008246400273	8.00473382191909	17.0060995488725	2.03213356798994e-42	1.5414015353977e-39	85.7983192384825
226287_at	1.68161340895426	6.49612132674132	16.9934640111793	2.23464448951933e-42	1.67178958227561e-39	85.7042448944898
206380_s_at	-1.51626861579809	7.40739267178914	-16.9868877529853	2.34791324073075e-42	1.7327917002166e-39	85.6552796100022
202441_at	-0.820441016938039	10.5584807311907	-16.9585839705871	2.9047904265889e-42	2.11519092756399e-39	85.4445082710892
207076_s_at	-1.71161549436678	12.3817858398915	-16.9452620880737	3.21090286862505e-42	2.30732945216079e-39	85.3452878577286
218009_s_at	2.0617927381616	6.7338658160247	16.8650059080461	5.87286607426935e-42	4.16538746641652e-39	84.747337608859
206450_at	-1.0567195630375	6.60406421956998	-16.8592888958051	6.13105316904294e-42	4.2927590605249e-39	84.7047294652412
204825_at	1.99202947720597	7.31142709355543	16.8271293859107	7.81009303733861e-42	5.39914697529333e-39	84.4650161105379
214710_s_at	2.0861631106761	6.23937466943739	16.799557012553	9.61173145767754e-42	6.56156862622679e-39	84.2594509022872
205773_at	-1.71759614091924	7.71205696966926	-16.7483419726946	1.41347827925848e-41	9.53015916853625e-39	83.8775126190442
209687_at	-3.4167445392894	9.42273202359837	-16.6683392197807	2.582459572672e-41	1.71994956880897e-38	83.2806202708119
218039_at	1.75798103091839	7.98397483398271	16.6627473120441	2.69360293338876e-41	1.77235827712242e-38	83.2388876356917
205225_at	-2.47399609884242	8.19441197969804	-16.6170195998395	3.80194674350434e-41	2.47185377979765e-38	82.8975623274052
209714_s_at	1.61264941332186	6.09144434084377	16.6056950369915	4.14075293800823e-41	2.66045812004051e-38	82.8130167296711
203755_at	2.12929861120108	6.93610006920394	16.581668499395	4.96299334842155e-41	3.15167390392263e-38	82.6336218822493
225316_at	-2.618672790052	8.28420654001608	-16.5646158386498	5.64393695492519e-41	3.54290033240609e-38	82.506281071539
207608_x_at	-3.06961685270421	11.2915170952344	-16.5538268231587	6.12228375881702e-41	3.79950321500311e-38	82.4257069931072
219340_s_at	-1.01988062632366	7.10196648449471	-16.4849764963688	1.02904461499423e-40	6.31451837737978e-38	81.9113950762348
210233_at	-2.57490499646045	8.51088918257773	-16.4798779343147	1.06939528848655e-40	6.48920943223513e-38	81.873300234842
1560137_at	-1.40183673026841	7.80662252544866	-16.4760307326281	1.10088741973545e-40	6.60689721472662e-38	81.8445543893729
214506_at	-0.675879963169944	6.61002660286158	-16.4696810743946	1.15490695172773e-40	6.8557536255116e-38	81.7971090291273
228191_at	1.27292543156944	8.36242409950129	16.4421018896889	1.42205525174185e-40	8.35082832939542e-38	81.5910134623752
204641_at	1.98641507625844	5.66031862732431	16.4266901106333	1.59743357064924e-40	9.28091910573055e-38	81.4758287044336
203213_at	2.12347840594882	6.59494631038423	16.4193538531912	1.68836435579085e-40	9.70596237503217e-38	81.4209952469797
243929_at	-2.7795972602972	6.21769837821743	-16.4051676705028	1.8791515962666e-40	1.06902193882196e-37	81.314956717923
235147_at	1.6097136544374	4.77397977128096	16.3501059762636	2.84749110536353e-40	1.60319620347648e-37	80.9033015910042
241843_at	-1.4933225375307	7.62389439534451	-16.2656573418967	5.38765965018719e-40	3.00241078036401e-37	80.2716986969074
213661_at	-1.24908050202948	7.21635757334372	-16.2641993647262	5.44731445319649e-40	3.00499175992343e-37	80.2607917724407
203358_s_at	1.46382266938403	6.71068376954963	16.2416292202922	6.45979854706378e-40	3.52788978050794e-37	80.0919370317206
219148_at	2.17749120117532	5.33589115426238	16.2255023692856	7.29667075742163e-40	3.9454760403472e-37	79.9712745859574
223593_at	-1.39175113812418	7.24161626687365	-16.2098092062355	8.21507993166009e-40	4.39853098340934e-37	79.8538474493421
225687_at	1.98856869181189	6.90978872776751	16.1652809561923	1.15006900764936e-39	6.09793385580141e-37	79.5206056355142
206680_at	-2.14586093104889	7.76907392488049	-16.1529133167671	1.26273362199388e-39	6.63092993249537e-37	79.4280352978212
214142_at	-2.16626925233947	8.00636062172785	-16.1479854034586	1.31064391039258e-39	6.8169710360257e-37	79.3911488860518
221498_at	0.690796627217789	7.68453061467199	16.1090802049411	1.75865632646887e-39	9.06089603372117e-37	79.0999050321994
205819_at	-2.44131397861533	7.86107739451911	-16.1005106752022	1.8763388957747e-39	9.57686879578913e-37	79.0357464057231
218755_at	1.96369526455939	5.73460740081542	16.0830050388493	2.1417982494917e-39	1.08305581295824e-36	78.9046766763746
227943_at	1.58771515670757	5.79104047783414	16.0697022557228	2.36838193822588e-39	1.18664626414982e-36	78.805067827393
222584_at	0.837629688019958	7.37079269952324	16.0643066412465	2.46698396542054e-39	1.22481268457738e-36	78.7646647073646
221685_s_at	0.999719691841668	6.23154496393419	16.0607081117111	2.5350180352412e-39	1.24725171133899e-36	78.7377178608285
202846_s_at	0.818501012739246	9.17369007254924	16.0545910244602	2.65500385593622e-39	1.29462254985933e-36	78.691910305867
230109_at	-1.28146573529599	7.18296733953124	-16.0367050823328	3.03943404681675e-39	1.46896116459118e-36	78.5579649386165
202244_at	0.659346730796717	11.9568089905471	16.032804041059	3.13041695904452e-39	1.49966194196753e-36	78.5287491552635
200882_s_at	1.05619140477577	10.5078485895079	16.0295701884794	3.20790154342962e-39	1.52341849557671e-36	78.5045297164924
336_at	-0.944903811845879	7.01277832462272	-16.0114174638765	3.67985685352598e-39	1.7307401329331e-36	78.3685712944019
228116_at	1.57100599951388	7.16996127660888	16.0104153819431	3.7078460358005e-39	1.7307401329331e-36	78.3610656891298
213194_at	2.38886004119579	9.20390967084237	15.9798557920172	4.67179516439381e-39	2.16220973994101e-36	78.1321584297693
203550_s_at	0.774235848849836	8.55175029074314	15.9769622801756	4.77515147156913e-39	2.19147350686391e-36	78.1104829697299
208370_s_at	-1.81887581630125	10.314949959912	-15.9679901019463	5.11041063472417e-39	2.32579046661826e-36	78.043270196066
203802_x_at	0.668784179274525	8.3762275369487	15.9371645151036	6.45221508447128e-39	2.91218861494405e-36	77.8123290775014
236442_at	-1.17820938398038	6.52103705394597	-15.8931691683427	8.99998264959214e-39	4.02882010198505e-36	77.4826718429484
209773_s_at	2.12551292432392	7.46857832085047	15.8879404356044	9.36312076097092e-39	4.15730174080411e-36	77.4434891188152
219787_s_at	2.03388546238456	6.26770056846991	15.8709534830396	1.0647150554234e-38	4.68929704208372e-36	77.3161879612791
203714_s_at	0.993963331427372	9.15945049257591	15.845535255305	1.29048998332223e-38	5.63820235673415e-36	77.1256869539945
223784_at	-2.59124155699485	7.41272261464658	-15.8261676089955	1.49416818679904e-38	6.47627041156e-36	76.9805208585571
220218_at	-1.23878576432703	5.39220444387391	-15.8179346163959	1.59021403342065e-38	6.83829598481903e-36	76.9188090795986
225834_at	2.01077412941162	6.13191901181447	15.810361238824	1.68400999627449e-38	7.18506546301085e-36	76.8620399298827
209841_s_at	-1.14909108672939	5.72627958221313	-15.7822340742332	2.0834695674006e-38	8.82050569646891e-36	76.6511885760581
227135_at	-1.27738955787821	8.66314940048263	-15.7784500162702	2.14399851327406e-38	9.00693775426431e-36	76.6228203231101
204720_s_at	1.83608823417137	6.4610827065296	15.7724998522456	2.24275379710039e-38	9.3498864977896e-36	76.578212494905
205440_s_at	-1.96140773386821	5.93357579994497	-15.770012980757	2.28536522308509e-38	9.4553523430565e-36	76.5595683783084
244562_s_at	-3.11499876946304	9.01413606150027	-15.7415022913356	2.83577098456266e-38	1.16443579533775e-35	76.345811989623
234118_at	-1.70655804437595	6.34757975857485	-15.7282581331754	3.13478691904119e-38	1.27761282096714e-35	76.2465081381006
209189_at	-2.79845708608664	8.99957127062542	-15.7249444977149	3.21440844292394e-38	1.30035917254374e-35	76.2216620346905
218662_s_at	1.88565076236695	5.54369772397446	15.7066241228064	3.69256636921361e-38	1.48280975824899e-35	76.0842884748771
206102_at	1.88624234820418	6.50303273973456	15.7011317375342	3.84932774274014e-38	1.53447690521363e-35	76.0431027819772
223775_at	-0.850488713446084	3.81959272671386	-15.6979799890934	3.9422721926015e-38	1.56013993662714e-35	76.0194684743164
228729_at	2.01836822066903	5.22463270031338	15.6891456793931	4.21493504899477e-38	1.65604494842267e-35	75.953220568253
202670_at	-1.03564514233671	9.50320330236433	-15.6847982240137	4.35596276683509e-38	1.69922996132261e-35	75.9206186147856
205306_x_at	-2.36437776786179	9.2403943508367	-15.6564154814402	5.40012125251821e-38	2.09160866640977e-35	75.7077632046842
203499_at	-1.35626849634753	7.47985817138304	-15.6488527817836	5.71834201661396e-38	2.19926628558689e-35	75.6510439175418
206797_at	-2.28708290545481	9.12909427210136	-15.6112125551662	7.60398529235395e-38	2.90150532804116e-35	75.368728346399
218296_x_at	0.747344927702352	7.24235388911668	15.610407139081	7.65050019661851e-38	2.90150532804116e-35	75.3626870965933
218585_s_at	2.06855437608509	6.36721389934188	15.6047548395483	7.98504262309921e-38	3.00749746741598e-35	75.3202900509417
231882_at	1.68166896806069	7.42758666129171	15.599930156894	8.2821535015878e-38	3.09803595330284e-35	75.2841003059972
201377_at	1.04652634553818	8.42095341038442	15.5941244486611	8.65437472829712e-38	3.21524739480606e-35	75.2405512884342
209960_at	-2.84018758387167	7.45362255095516	-15.5884936099986	9.03136353185291e-38	3.33263416598029e-35	75.1983133166539
204788_s_at	0.815464700357812	7.6131374484419	15.5786808046564	9.72801990019774e-38	3.5656130926812e-35	75.1247040883734
218269_at	0.658922836205981	8.99685280382099	15.526275531026	1.44671087510318e-37	5.26728140146731e-35	74.7315620003604
202973_x_at	-1.64456366174653	10.6346284250704	-15.5244575263069	1.46676800611668e-37	5.30494047139406e-35	74.7179224691272
210589_s_at	1.16861215044011	8.23857622477433	15.5144612097317	1.58212656070196e-37	5.68451828023792e-35	74.6429242881943
219343_at	-1.42211622134049	8.89101737137049	-15.4894215632803	1.91251429358805e-37	6.82667602063556e-35	74.4550543930863
207027_at	-2.20022483996287	7.67936296559474	-15.4876908262385	1.93775029549651e-37	6.87184135636045e-35	74.4420684421056
218355_at	1.66524350859321	5.71778773348222	15.4852337428676	1.97415037054676e-37	6.95575962494647e-35	74.4236325284514
235155_at	-1.34915280529826	5.79451390546639	-15.4781740327553	2.08258594681988e-37	7.29078630215859e-35	74.3706617461933
1555225_at	1.24879333935085	5.21888338826167	15.4671685188714	2.26363262058763e-37	7.87412536994601e-35	74.2880829129907
232481_s_at	-0.876214981609325	5.18222723905636	-15.4574650037511	2.43627710809972e-37	8.35272255312742e-35	74.215271823063
211231_x_at	-1.17310883165935	8.31639355388296	-15.4571027475054	2.44297136961707e-37	8.35272255312742e-35	74.2125535746786
232195_at	1.88280823644457	5.36842725333463	15.4568797361914	2.44710162140953e-37	8.35272255312742e-35	74.2108801721101
220801_s_at	-2.8598498626242	9.73256136696205	-15.4538731023318	2.50347228750544e-37	8.49205789053009e-35	74.1883193142637
202705_at	1.69936830779651	6.50168121247483	15.428806386564	3.02695488868968e-37	1.02043881071611e-34	74.0002207125648
1553977_a_at	-2.09038022013192	8.41791924844966	-15.4192920932044	3.25316912598916e-37	1.08997132194875e-34	73.928823645227
202261_at	0.776833089281059	8.65229859544494	15.3992269356759	3.78721591145884e-37	1.26116599129574e-34	73.7782463968459
228890_at	-1.09251662301757	6.85604989273963	-15.3949332621688	3.91242809977346e-37	1.29496627765411e-34	73.746024120764
224233_s_at	0.92336270567906	6.80781220657088	15.3915845297758	4.01295110515121e-37	1.3202367391905e-34	73.7208930586483
207877_s_at	0.658030343147539	7.23783934599132	15.3870530605819	4.15310333544679e-37	1.35816426622009e-34	73.686885715285
236024_at	-0.569284748488744	6.21704541009608	-15.3767353910247	4.49075211788651e-37	1.45984193698891e-34	73.6094535548002
209470_s_at	-2.53229883265602	5.60139593260331	-15.3352767490466	6.1479301937522e-37	1.98672728799638e-34	73.2982997063431
217047_s_at	-1.55884468743486	10.0288290605922	-15.3320356273566	6.30076759407641e-37	2.02414012126644e-34	73.2739736193706
209447_at	-1.1006632263691	8.54305137722549	-15.326254564244	6.58287349996206e-37	2.10240041200835e-34	73.2305837959082
236067_at	-1.72563855524062	8.77728158934172	-15.305535139669	7.70179972347289e-37	2.44545574591875e-34	73.0750706236709
219481_at	0.729143286454232	8.30802093421165	15.303453505577	7.82423522462435e-37	2.46997085735497e-34	73.0594462829999
203554_x_at	1.46368409146441	8.06546998952776	15.2855828445477	8.95873450357506e-37	2.81185843358474e-34	72.9253105410179
203562_at	-1.41172567932836	7.38826685642914	-15.2847621875157	9.01461401504011e-37	2.81322922973363e-34	72.9191506695721
211138_s_at	-2.41188584054203	9.1941437296703	-15.269363672564	1.01302074893028e-36	3.14341489553009e-34	72.8035676926553
236699_at	-1.6838149266371	9.15325962860232	-15.2550648655029	1.12894219137222e-36	3.46667286399499e-34	72.6962370153816
212724_at	-1.95746553151765	10.3979517420602	-15.2549539104147	1.129891728693e-36	3.46667286399499e-34	72.6954041486136
231156_at	-2.57804065293627	8.00491137355316	-15.2405711726553	1.25999041697113e-36	3.84423780123152e-34	72.5874413795954
202366_at	-0.817526996301786	7.8962768266949	-15.2168876503255	1.50766979010446e-36	4.57435390260971e-34	72.4096588128098
1561336_at	-1.27766946513933	6.6700907249638	-15.2056127886788	1.64214259449787e-36	4.95482505598408e-34	72.3250212524154
235086_at	-2.5239646769871	7.27040275681543	-15.1790125334283	2.00886983719536e-36	6.02804441861265e-34	72.1253356378647
236718_at	-0.690109775904254	5.05215299745828	-15.1763894735229	2.04920006161501e-36	6.11546245710276e-34	72.1056442737636
224320_s_at	1.23656361706668	5.25639959304276	15.1545970876005	2.41715492971696e-36	7.168447786153e-34	71.9420464540972
203373_at	-2.12579494344043	9.68658753675834	-15.1539905014052	2.42829150648802e-36	7.168447786153e-34	71.9374926977684
224885_s_at	0.788891422270538	11.0526461999259	15.1456422666908	2.5868768731192e-36	7.59554336944402e-34	71.8748206850539
219791_s_at	-1.29406304100949	5.88088385089362	-15.1174936003854	3.20197059914746e-36	9.35129520487916e-34	71.6634993146039
210095_s_at	-1.93625591750657	11.6994533951167	-15.1160515032759	3.23715543456237e-36	9.40376434828481e-34	71.6526728889037
217319_x_at	-2.35383634459693	9.24501166520454	-15.1022810273883	3.59322990695202e-36	1.03827741927375e-33	71.5492916097708
209304_x_at	-1.73713197796275	9.81357917844254	-15.1015864610293	3.61219324450246e-36	1.03827741927375e-33	71.5440771554626
242546_at	1.81737407825416	5.28794038337121	15.0986104604132	3.69458496246148e-36	1.05639983536601e-33	71.5217348148479
236641_at	1.8678607044553	4.7975799399695	15.0859184634187	4.06759816688909e-36	1.15699863900163e-33	71.4264491008744
226881_at	0.750557755528484	7.35423468248284	15.0679974901909	4.65930043415677e-36	1.31843717414821e-33	71.2919054052206
204224_s_at	-1.83719813549474	10.6413910930452	-15.0513601976651	5.28541257701974e-36	1.48789812922051e-33	71.1669979601204
204146_at	1.63319834678154	6.19821837148968	15.0359789718418	5.93886304460447e-36	1.66327757669222e-33	71.0515198338862
1558714_at	2.37018242414962	6.89059116611168	15.0228597730655	6.55968359191399e-36	1.82777551023061e-33	70.9530238683794
218162_at	-2.01867710339473	7.58312374789136	-15.0101156106849	7.22484029233497e-36	2.0028944308898e-33	70.8573431975605
220446_s_at	-1.58554809675909	6.50266512951017	-15.005880915626	7.46046840274774e-36	2.05777050949122e-33	70.8255498642362
212474_at	0.817420454276267	8.60868329736977	15.0041641190266	7.55817023172991e-36	2.07424296917319e-33	70.8126604529477
1556064_at	1.07732830540589	5.69023318215366	14.9765907935063	9.31472976114189e-36	2.54352668222621e-33	70.6056441150886
209696_at	-2.53591985432633	11.1128587223984	-14.9557035647726	1.09123343145009e-35	2.96340557531698e-33	70.4488255249207
224486_s_at	0.644893145040436	7.3896035277082	14.9551175559496	1.09609053927459e-35	2.96340557531698e-33	70.4444258449757
230867_at	-1.07433222529894	4.6860803483265	-14.9376302659493	1.25142084199429e-35	3.36669194304603e-33	70.3131335061305
221797_at	0.646821498570121	7.54272667392328	14.9334457355104	1.2917431412215e-35	3.45813569468282e-33	70.2817166027727
205339_at	1.23943999450834	6.14206834366548	14.9151853671211	1.48346548254651e-35	3.95202440967377e-33	70.1446203302409
213629_x_at	-2.52134432216702	10.7338540368356	-14.906141243644	1.58871045295807e-35	4.21185650327179e-33	70.0767184715851
201693_s_at	-1.88622855689508	7.62913262874721	-14.903154602976	1.62508019037151e-35	4.28746398245213e-33	70.0542952699866
213478_at	-1.53020681250363	7.70427498185502	-14.8998449931214	1.66635616082517e-35	4.3752263947666e-33	70.029447287201
235004_at	2.29499103002354	6.27842040918436	14.8905317364948	1.78821949797989e-35	4.66257396463483e-33	69.9595250656441
202095_s_at	1.63773418867672	6.15612046241031	14.8901889659062	1.79287080470458e-35	4.66257396463483e-33	69.9569516103389
232238_at	1.64809610391881	4.7403626441048	14.8815172201218	1.91465479109928e-35	4.95568919935094e-33	69.8918459074548
201566_x_at	-1.36306074890225	10.5225001536591	-14.8745371078712	2.01866475579263e-35	5.200251806986e-33	69.83944077775
204931_at	-1.11233485090618	5.64030318365263	-14.8738256386811	2.02957854582787e-35	5.2038203344271e-33	69.8340992325421
207574_s_at	-1.9924263671728	10.480580925328	-14.8699760079226	2.08966257405774e-35	5.33283841855213e-33	69.8051971243211
203073_at	0.80344501609141	8.08752993024951	14.8633569138392	2.19715938262141e-35	5.58109141223736e-33	69.75550264687
207330_at	-1.39314441236959	7.24684740686833	-14.8517148278695	2.39982159698192e-35	6.06766004055434e-33	69.6680971557028
212230_at	-1.02067029112009	9.77854556663968	-14.8482317978699	2.46401049033661e-35	6.20124446584116e-33	69.6419476402001
205531_s_at	-3.12837623468415	8.90010567318595	-14.838679331329	2.64900148804107e-35	6.63623478286178e-33	69.5702308952876
207262_at	-2.59438096434226	9.18329841839206	-14.8361699378299	2.69985998228201e-35	6.73276042065604e-33	69.5513912610843
214180_at	-1.49380412620224	7.63045664548836	-14.8229034346043	2.98541295773309e-35	7.41101626639442e-33	69.4517915065129
205876_at	-1.24075351850473	4.7010329370044	-14.8141613179918	3.1898963775738e-35	7.88279687187503e-33	69.3861595170645
200977_s_at	0.593947058325206	10.2960256682068	14.8051626608864	3.41501719096916e-35	8.40109611938733e-33	69.3186019172936
222303_at	-1.79358199169008	10.0291072460469	-14.8013946306772	3.51393848950451e-35	8.60568263351165e-33	69.2903134761117
209044_x_at	0.771228654112329	8.71486544351111	14.7985330197847	3.59097354480439e-35	8.75508206260724e-33	69.2688300166854
220365_at	-1.00698008561248	6.04318883685957	-14.7787543273929	4.17163890510324e-35	1.01255873566401e-32	69.1203433093681
218883_s_at	1.73734843313518	6.47328369228071	14.767591294383	4.53989062112388e-35	1.09706657739574e-32	69.0365388969065
202145_at	-1.46611271845647	7.8116811031533	-14.7435956341726	5.445231202391e-35	1.31004586632678e-32	68.8563986844273
211609_x_at	0.997811342896746	10.3412733979941	14.7388553038368	5.64438695728738e-35	1.35200396885235e-32	68.8208125596197
208394_x_at	1.47837214597437	5.52495051303292	14.7349246270623	5.81503863128884e-35	1.38580120090353e-32	68.7913047106072
1553635_s_at	-1.33562928662794	4.88106463260386	-14.7344444876534	5.83623452672097e-35	1.38580120090353e-32	68.7877002805043
200783_s_at	1.15036768495527	7.59993512274015	14.7326430975083	5.91644832091155e-35	1.3987661997833e-32	68.7741771719944
242515_x_at	0.677505136207757	7.16226385353111	14.7084172497107	7.10864402791864e-35	1.67338093231345e-32	68.5923152633172
201694_s_at	-1.98115930369756	10.4998198162879	-14.7010205627014	7.51845068251193e-35	1.7622538503177e-32	68.5367897784304
222593_s_at	1.13475182979675	7.79366224358535	14.6990235390071	7.63308817065666e-35	1.78147796694048e-32	68.5217985936896
235425_at	1.36449319391238	5.65616273069956	14.6731851633765	9.28387514764976e-35	2.15176844601671e-32	68.3278393173858
1555758_a_at	1.44438327354124	5.16228588057801	14.6729778511756	9.2984702041628e-35	2.15176844601671e-32	68.3262831258814
218541_s_at	-2.0029792652458	9.6092260023985	-14.6678694977967	9.66544280274912e-35	2.22725243791788e-32	68.287937344695
205554_s_at	-2.38073437254143	8.92655577353298	-14.6556087394297	1.06064055030653e-34	2.43381354512146e-32	68.1959032139858
236901_at	-1.06936486743185	5.91732336972268	-14.6493817402899	1.11188315275424e-34	2.5407227875049e-32	68.1491614786809
215177_s_at	1.25845558065068	6.64400456128162	14.6409264305014	1.18544768008178e-34	2.69753558967943e-32	68.0856940359217
223426_s_at	-1.15236702247291	7.66781778764614	-14.6395516032467	1.19786092431703e-34	2.7144721435571e-32	68.0753743493451
212226_s_at	-1.01768654099925	10.5794853584978	-14.633258773769	1.25635816769815e-34	2.83526812448344e-32	68.0281395717176
232978_at	-1.92673986792615	8.56390872242634	-14.6258549822474	1.3288501196495e-34	2.98652228742461e-32	67.9725663440087
224513_s_at	0.689618946619004	7.90860594409889	14.5997621782943	1.61932266711522e-34	3.62442904996571e-32	67.7767176015402
204955_at	-2.69682395938439	7.20598314076905	-14.5890675756046	1.7559920107991e-34	3.91428537492945e-32	67.6964479101476
216259_at	-0.704139967637603	4.60215378635898	-14.5717584671547	2.00204783544207e-34	4.44462757873974e-32	67.5665353530303
221573_at	0.676895447577082	6.45586390274244	14.5634503976009	2.13211073079371e-34	4.71420904213915e-32	67.5041810232987
218689_at	0.673552199018946	7.58515256841203	14.555214238132	2.26938434772643e-34	4.99749545896707e-32	67.4423673404943
204159_at	1.56464711175857	7.14259324902223	14.5534871015206	2.29927312012841e-34	5.00945145403641e-32	67.4294050272671
232449_at	-2.14269059803113	8.24757130715187	-14.553364670909	2.30140670653499e-34	5.00945145403641e-32	67.4284861762897
213226_at	1.35263131498933	5.87663494296908	14.5533116378064	2.30233152356241e-34	5.00945145403641e-32	67.4280881589195
223307_at	1.41665190020578	6.58713463521925	14.5527326590009	2.31245223950481e-34	5.01150611730462e-32	67.4237428826202
202768_at	-2.65994699961481	8.42002401410789	-14.5501358274509	2.35839553089017e-34	5.09087174420969e-32	67.4042535395579
223381_at	1.94201391661659	4.50290109339168	14.5390783780958	2.56446301496339e-34	5.51389837150376e-32	67.3212679504234
204033_at	1.32556925283105	5.85592254686636	14.5227434218508	2.90227246387172e-34	6.21575710076181e-32	67.198678253402
209268_at	0.809516736007396	8.03932908633679	14.5175384546174	3.01899275990493e-34	6.44047857799563e-32	67.1596171485234
225638_at	1.03429579278993	8.48840035494507	14.5158907462514	3.0569113977069e-34	6.49599619311156e-32	67.1472518729397
205107_s_at	0.951644234821618	6.48415238888012	14.5144960195716	3.0893800282199e-34	6.53954695663463e-32	67.1367851388863
209469_at	-2.66087241335794	6.683343010675	-14.4943354788736	3.59911403552972e-34	7.58912798542025e-32	66.9854936997394
201531_at	-1.3898417283396	10.5811937647044	-14.4860967525991	3.83088046567276e-34	8.02952605397021e-32	66.9236694433731
235269_at	-0.707405415475411	5.53094604891526	-14.4858730880106	3.83737626588216e-34	8.02952605397021e-32	66.9219910568185
230165_at	1.38689476586146	5.16733749490023	14.4818846310243	3.95507804479178e-34	8.24422432290892e-32	66.8920616829334
218935_at	-1.27754706722456	7.24441319272929	-14.4810438019638	3.98034838478971e-34	8.26535233226313e-32	66.8857521373639
220840_s_at	1.32681310151705	5.00321647219187	14.4792396482079	4.03511662791261e-34	8.34734183334059e-32	66.8722138845158
239708_at	-1.2741159110705	4.76663747680748	-14.458898302371	4.70727977112727e-34	9.70108189209711e-32	66.7195776159908
202503_s_at	1.67100458831876	8.31572568348709	14.4441173596663	5.26490720273912e-34	1.08094878595185e-31	66.6086697762583
210891_s_at	0.715873415232762	10.9509905097548	14.4416162269811	5.36559421468669e-34	1.09749511927597e-31	66.5899030820105
222848_at	1.59781337403361	4.93166677554469	14.4267805854371	6.00366481655664e-34	1.22342592024854e-31	66.4785895199217
227404_s_at	-2.12089292763624	10.8297410742417	-14.4177273931335	6.42974967894104e-34	1.30538259931601e-31	66.4106643938679
213752_at	-0.644219449466242	5.81809505847586	-14.4110501638021	6.76326299978185e-34	1.36765970828369e-31	66.3605668728316
213773_x_at	0.665197741689845	8.84214238896113	14.4105956205993	6.78658526257265e-34	1.36765970828369e-31	66.3571565845241
201764_at	0.963183927865147	9.01788018060024	14.4076987078151	6.93712431272894e-34	1.39285724298186e-31	66.3354220947543
221188_s_at	-1.52367451701491	9.85738238336901	-14.4063141531261	7.01024761294814e-34	1.40238334390453e-31	66.3250343394711
230688_at	-1.83142130310936	7.67202509870904	-14.3990277650226	7.40795686649045e-34	1.4765355779184e-31	66.2703681340387
205826_at	-1.09442382506452	6.33536513272657	-14.3934017415738	7.73040495917971e-34	1.53520220376611e-31	66.228159557676
217978_s_at	0.788987054484284	9.6362873111777	14.3747696111428	8.90185903190003e-34	1.761439229381e-31	66.088378803264
206755_at	-2.82166409444783	9.44749458002592	-14.3675098110593	9.4049467311185e-34	1.85426843258691e-31	66.0339167563948
203830_at	0.83540248426642	5.96827267262664	14.3614286803766	9.84816363898747e-34	1.93466820437418e-31	65.9882977883976
220994_s_at	1.33109919792791	6.04623568040116	14.3579417760296	1.01116593222877e-33	1.97931200920465e-31	65.9621403489337
202724_s_at	-1.32792457979878	9.06323052880792	-14.3500167271196	1.07370417493134e-33	2.0942216466259e-31	65.9026906026651
230964_at	-2.54952979875442	5.7226015456828	-14.3410544138718	1.14909855389891e-33	2.23285582650373e-31	65.8354614745731
228273_at	1.83183227731337	6.63434204641583	14.340611508392	1.15295871509357e-33	2.23285582650373e-31	65.8321391474135
230438_at	-1.82612029699394	7.23908670432021	-14.3310145640249	1.23985955268389e-33	2.39266606893022e-31	65.7601515255913
201453_x_at	0.663680407729366	11.4309757512795	14.3298865512008	1.25049456479531e-33	2.40469224180163e-31	65.7516903266796
204822_at	1.80178417148229	4.98664650704056	14.2923574060954	1.66143779144737e-33	3.18372288085316e-31	65.4702018119544
50374_at	0.755538322239909	8.31171155438475	14.2696471452763	1.97311463162627e-33	3.76775207611907e-31	65.2998791455122
1569452_at	-0.83600306339866	6.48311752026639	-14.2686570899493	1.98795870856401e-33	3.78287069515005e-31	65.2924542072698
218285_s_at	-1.19051076810829	10.0674678654825	-14.2619588995734	2.09136086622749e-33	3.96581565928063e-31	65.2422216505816
222997_s_at	0.741333906555536	10.2605479284226	14.2599085934482	2.12407410691679e-33	4.01391208308121e-31	65.2268457657241
226181_at	-1.47189103018403	8.33431568228161	-14.2432053734227	2.41036205447493e-33	4.53852237334136e-31	65.1015871122031
231311_at	-1.58359851131601	7.1139547312525	-14.2427706434146	2.41830701598948e-33	4.53852237334136e-31	65.0983271365644
206030_at	-2.14942961974668	7.96165419994278	-14.2367867236239	2.53036441279403e-33	4.7325613587644e-31	65.0534551137161
220108_at	-0.855076988195683	5.85707013644897	-14.230766431103	2.64834080576356e-33	4.93536439820662e-31	65.0083112891328
207554_x_at	-0.579663391417184	6.51651239052972	-14.2303415708655	2.65687131831752e-33	4.93536439820662e-31	65.0051254641637
1557226_a_at	-0.608765983042403	7.19494532634256	-14.2258410366454	2.7489387039709e-33	5.08907760813433e-31	64.9713783917626
209220_at	3.21783213941398	7.58797209352324	14.212661383755	3.0373090589714e-33	5.60393782559477e-31	64.8725544246889
202338_at	0.882306148980006	6.53940348528533	14.2096630015529	3.10702634029736e-33	5.71326698729494e-31	64.8500725451093
1557754_at	1.13766537306465	6.02326020674628	14.204665145768	3.22680780472055e-33	5.91361257178535e-31	64.8125991526295
209840_s_at	-0.923704885789213	5.43203246995718	-14.1958812570754	3.44862044586756e-33	6.29534830760909e-31	64.7467401560773
204026_s_at	1.64019757062465	7.86526795312381	14.1955162981769	3.45815921535665e-33	6.29534830760909e-31	64.7440038486637
222116_s_at	1.05531818196517	7.37894634780228	14.1829289984341	3.80379660436207e-33	6.90155295528325e-31	64.6496318869782
200841_s_at	0.731886254905596	6.39546049470489	14.180427653226	3.8764889676007e-33	7.01015536382705e-31	64.6308788463435
228033_at	1.69660501550016	4.56472250516836	14.1561760563955	4.6573963765147e-33	8.39453426767647e-31	64.4490695409931
211989_at	0.721952106268713	8.77805257295525	14.1480707361942	4.95199605388711e-33	8.88929201133269e-31	64.3883094318841
227345_at	-1.17282581199044	7.88377381679024	-14.1477388484513	4.96444814138845e-33	8.88929201133269e-31	64.3858215352556
228561_at	-1.08753249209946	7.28598156338429	-14.1351357529405	5.46119529666536e-33	9.74680584107142e-31	64.2913486619364
213828_x_at	0.645549369484483	12.3102834600143	14.124887449915	5.90152867228833e-33	1.0498377373931e-30	64.2145308688279
219737_s_at	-1.6683380888959	6.6109579335724	-14.1189386820325	6.17322432040771e-33	1.09460486951437e-30	64.1699424046158
201088_at	1.02283121717717	10.3392613457649	14.1164050110044	6.29270700419476e-33	1.11217995993556e-30	64.1509518291649
204301_at	-1.66366430440763	6.53630662022849	-14.1150798567625	6.35611628841136e-33	1.11976315760971e-30	64.1410195055207
222912_at	-1.18101041759928	6.52864469288442	-14.1011510166993	7.06251169085063e-33	1.2402088455705e-30	64.0366230945528
200842_s_at	0.774544850814664	9.09567796478511	14.0989458198341	7.18132811811819e-33	1.2570316426756e-30	64.0200957431331
224632_at	0.857492812217527	7.69281201777175	14.0979432440019	7.23600570574763e-33	1.26255584539296e-30	64.0125817606523
210524_x_at	-2.08213877627363	10.3469965682802	-14.0907241597898	7.64219303736622e-33	1.32918181003083e-30	63.9584779985872
226059_at	1.10888563609854	7.34455442752359	14.0524881401596	1.02055080805538e-32	1.76937591366123e-30	63.6719446055996
213706_at	-1.47416018931516	8.29731087923621	-14.0446627313116	1.08278157237998e-32	1.87132753203759e-30	63.6133084782672
218024_at	-1.10439392153013	11.1690951282999	-14.0408286280726	1.11464210091022e-32	1.92031385037887e-30	63.5845801340106
231358_at	-1.50554726350911	6.44453633825997	-14.0342201410199	1.17177184077498e-32	2.00677775603369e-30	63.535064937359
1553099_at	1.08648171265111	5.58720141116378	14.0341742105488	1.17217897602173e-32	2.00677775603369e-30	63.5347208008446
222906_at	1.41765146355932	6.61964003179402	14.0291433011462	1.21764045570057e-32	2.07809369397423e-30	63.4970268824739
210428_s_at	0.720702133107745	8.06482363800249	14.0280075276257	1.22814520840457e-32	2.08949203322738e-30	63.4885172586964
209122_at	-1.34827404725386	11.8901988447026	-14.0179474613614	1.32523516630223e-32	2.24733663443343e-30	63.4131455795946
218819_at	-0.825854905996476	9.02468772438896	-14.0175572461651	1.3291519105744e-32	2.24733663443343e-30	63.4102220939977
204962_s_at	1.56204751236013	5.37637623721254	14.0113456080346	1.39308154353674e-32	2.34815933139419e-30	63.3636853271622
211940_x_at	0.684108352634585	11.1914309197444	14.0084394900124	1.42403737194368e-32	2.39295239981417e-30	63.3419135444199
222056_s_at	-0.815266116487745	9.51754310204565	-14.0033737545534	1.47964991417976e-32	2.47877671052451e-30	63.3039632577542
244631_at	1.28470595052552	6.69339415240754	13.9997302055275	1.5209865648872e-32	2.54023361676406e-30	63.27666793813
219990_at	1.55433370935617	4.5731045031713	13.9960199189383	1.56426654971251e-32	2.60455149632467e-30	63.2488731480744
205431_s_at	-0.465514107250429	5.81318053346083	-13.9795770806345	1.77137303545677e-32	2.94042539773254e-30	63.1257012483715
1562610_at	-1.15856875773891	5.82912120776063	-13.9709320465329	1.89103319705667e-32	3.12954533305624e-30	63.0609459923769
200765_x_at	0.721887590662233	10.089598710388	13.9638790586584	1.99461618784784e-32	3.29099618933335e-30	63.0081179347481
1554999_at	-1.06061261560814	5.53597546644463	-13.958359538316	2.07961750398763e-32	3.4209081549782e-30	62.9667770967599
240385_at	-1.10594240455775	7.02359456066806	-13.9527225073705	2.17016596896701e-32	3.55490242455751e-30	62.9245572906434
208056_s_at	-0.856565870887861	5.75403884651266	-13.9524833821824	2.17409299947303e-32	3.55490242455751e-30	62.9227663354165
209774_x_at	-2.46831106446215	10.734275541609	-13.9379656133646	2.42630587590521e-32	3.95545799405406e-30	62.8140379199957
203362_s_at	1.66598097679744	5.98061255187349	13.9339913466514	2.50031082662938e-32	4.0639724754378e-30	62.7842747130283
1554640_at	-1.58322973213528	7.38768140760931	-13.9275582461716	2.62491250501936e-32	4.25383817912825e-30	62.736098636684
237716_at	-1.86010124388232	9.97029926356487	-13.9227549938438	2.72197530867196e-32	4.39808395066574e-30	62.7001291802216
235168_at	0.728517652873384	7.16929182677125	13.9135141494114	2.91891411942222e-32	4.70237925675533e-30	62.630931068291
201464_x_at	-1.09564347311305	10.6285511698414	-13.9096593239352	3.00521850652079e-32	4.82717642048882e-30	62.6020660127832
53202_at	0.754073922915876	5.88388819261754	13.904605317326	3.122246018712e-32	5.00044638768089e-30	62.56422234042
229839_at	-1.24690061498478	4.90375528899415	-13.9010799131704	3.20656392972742e-32	5.12047005538608e-30	62.537825222861
202870_s_at	1.7788354802134	6.19275269154635	13.8940740669224	3.38093828917401e-32	5.38318317162275e-30	62.4853691215265
215689_s_at	-1.17170746476958	7.16812383498567	-13.8853872444642	3.61036722201642e-32	5.73177282255764e-30	62.4203294901628
210559_s_at	1.52493759860134	5.99488511958909	13.8813778521767	3.7214449777722e-32	5.89099346582821e-30	62.3903115572063
203983_at	0.681052377474005	9.69386694802381	13.8778637838912	3.82160477917961e-32	6.03206074581896e-30	62.3640026048583
1563658_a_at	-0.764901252578387	5.16418131531218	-13.8638876640604	4.24734194684003e-32	6.67971135065328e-30	62.2593718909536
209335_at	-3.01871751379694	8.49123977885175	-13.863606226667	4.25638501826917e-32	6.67971135065328e-30	62.2572650229591
208093_s_at	-0.715950216944117	9.02597070500798	-13.8560909040703	4.50511330832587e-32	7.04979235265332e-30	62.2010057957751
231683_at	-1.73566949950596	7.48027187345272	-13.85024521	4.70858290300786e-32	7.34713823091338e-30	62.1572469307266
235945_at	-2.18074173704766	7.70015923877028	-13.8389985399795	5.12622919654057e-32	7.9760329091359e-30	62.0730622511308
208079_s_at	1.58425570998746	7.32156700845987	13.8382053749868	5.15704398002496e-32	8.00118303639498e-30	62.0671253766263
225583_at	0.951957286436542	8.31543748881958	13.8366099129967	5.21959009661385e-32	8.07528254805587e-30	62.0551833551577
201065_s_at	0.679271910816601	10.421922634914	13.8345836474126	5.30011864997261e-32	8.17670564494221e-30	62.0400169280956
220432_s_at	-2.92431711690562	8.26367757471306	-13.8231687169488	5.77753126246518e-32	8.88812154470453e-30	61.9545804178252
221984_s_at	0.611070793685597	9.6731533119656	13.8187886022754	5.97192693505785e-32	9.16137207034591e-30	61.921798376628
201328_at	-1.40367220925929	10.3568911139125	-13.8105544917897	6.35523434322849e-32	9.72208440298984e-30	61.8601741718745
213420_at	0.595664730435416	6.29203986204522	13.8088266259933	6.43873780299686e-32	9.82231250377283e-30	61.8472431736917
208956_x_at	0.901641990929058	10.9750918281438	13.8033358911511	6.71143839983448e-32	1.02097990342663e-29	61.8061524924173
33494_at	-1.25243639255741	9.55929430378128	-13.7993504808851	6.91657701055455e-32	1.04926394521504e-29	61.7763279478383
202081_at	-1.18080748411096	10.8178658034548	-13.79683973388	7.04901598030541e-32	1.06639310175185e-29	61.7575393045114
203764_at	1.6982427118586	4.72886486826992	13.7944401471491	7.17795889256211e-32	1.08290019060634e-29	61.7395827662237
207584_at	-2.39831533158616	8.4778722818497	-13.7932247769984	7.24416385334613e-32	1.08987746700494e-29	61.7304880305893
203730_s_at	0.664055947141342	5.60092955867752	13.7927087641616	7.27245686298877e-32	1.09112826005056e-29	61.7266266750744
235532_at	0.688903926794051	6.97457336398648	13.7798698642481	8.01309412353179e-32	1.19895646402313e-29	61.6305562279013
217165_x_at	-2.17600638132099	11.5328174041386	-13.7677685566031	8.78004435097858e-32	1.31012175448086e-29	61.5400117938387
221572_s_at	0.910128319312795	6.15826742428734	13.7569276239858	9.52919690008957e-32	1.4180327801215e-29	61.4589033955974
243492_at	0.758728897656522	6.31783774016865	13.7523979838505	9.86082830002316e-32	1.46339515203577e-29	61.4250156701872
204745_x_at	-2.07339225682708	12.1137053724825	-13.7471472530879	1.0259711421925e-31	1.5184650945409e-29	61.3857344141782
243843_at	-1.22736647341554	7.30371637151455	-13.7462472550245	1.03296825088661e-31	1.52468905636948e-29	61.3790015644288
227980_at	0.650029653094933	8.39858552265771	13.7370413585479	1.10733670683081e-31	1.63005335768602e-29	61.3101347831481
204003_s_at	0.537890041690368	7.20090548624017	13.7346730792384	1.12731868810104e-31	1.65500686863608e-29	61.2924189767305
204057_at	-1.10401695866957	8.64989585773761	-13.7184743412275	1.2739989752327e-31	1.86533260145801e-29	61.1712521327229
223608_at	1.2271095292688	5.32598244385868	13.71598666511	1.29815553602914e-31	1.89561947297218e-29	61.1526453737472
200976_s_at	0.519839139542567	10.4350806433155	13.7111397341324	1.34654399696722e-31	1.96050725891681e-29	61.1163932409074
212143_s_at	-1.89147207468511	9.38212042760567	-13.7108226598907	1.349771536727e-31	1.96050725891681e-29	61.1140217551835
203429_s_at	0.918939486488533	8.12307284332164	13.7050256036035	1.41016204343654e-31	2.04278991188859e-29	61.0706648229426
201397_at	-1.40923680085782	8.48479350622995	-13.7038301562693	1.42294741084899e-31	2.05585785578561e-29	61.0617241191561
223642_at	2.39940705970889	4.66082869781511	13.7012641730004	1.45078319953154e-31	2.09054413920887e-29	61.0425334636957
226750_at	-1.05490049667606	8.21162760512309	-13.6962144714007	1.50716123965166e-31	2.16606833634463e-29	61.0047683319729
234139_s_at	-1.37579749157432	5.38334464263219	-13.6942773483985	1.52936485820333e-31	2.19221005252122e-29	60.9902815260333
204483_at	-1.71683455490861	8.33495356212762	-13.6861873548538	1.62568175514943e-31	2.32417166738156e-29	60.9297823544786
1564706_s_at	-2.80356220519423	7.39347560212828	-13.6857385546673	1.63119905004016e-31	2.32597059320739e-29	60.9264261983343
235642_at	-2.35937582654056	8.30243257026326	-13.6853659107804	1.63579433611667e-31	2.32644885620676e-29	60.9236395513114
209093_s_at	1.04106837505792	7.75700233593017	13.6737772175622	1.78534284468264e-31	2.53254360458839e-29	60.836982214912
201956_s_at	0.862167025403046	9.65163772342	13.6708394385926	1.82537682993984e-31	2.5826244770338e-29	60.8150152963473
218324_s_at	1.07531574243611	6.89848076196829	13.6673265568782	1.87442710908221e-31	2.64517022502085e-29	60.7887486732668
202241_at	-1.33313694828887	11.9200122907743	-13.6624372634838	1.94489577738698e-31	2.73754105903183e-29	60.7521913278979
212923_s_at	-0.886457536292108	10.2325331081915	-13.6522630171374	2.10013531589093e-31	2.94844961456945e-29	60.6761221230208
228256_s_at	-1.5889991816986	7.44407346197393	-13.6505115606827	2.12808165520692e-31	2.98002367784143e-29	60.6630276348134
227695_at	-1.60727008062417	8.65090903743051	-13.6467136894623	2.18996366643104e-31	3.05491958943978e-29	60.6346339821629
201565_s_at	-1.14324204746974	11.0455023613904	-13.646545004358	2.19275351850364e-31	3.05491958943978e-29	60.6333728751902
211492_s_at	-0.70264982739472	4.65087060019999	-13.6455419075463	2.20941704890383e-31	3.0703026282897e-29	60.6258736513696
211208_s_at	0.751150070883099	7.84136071759975	13.6407422590146	2.29091707859063e-31	3.1754785384028e-29	60.5899918420303
202409_at	-3.20550030385777	9.84055736022666	-13.6386082156095	2.32811217295109e-31	3.21886557218678e-29	60.5740382719011
225853_at	-0.911246634658708	10.0628851373747	-13.6381902373754	2.33546763799668e-31	3.22088116449274e-29	60.5709135992986
239002_at	1.2231231217697	5.25348190960858	13.6349282580795	2.39367443976867e-31	3.29283985337749e-29	60.5465283844468
209642_at	1.51438180000524	4.50468917760695	13.63275604591	2.43323715741647e-31	3.33885379090416e-29	60.5302901225101
242868_at	-1.55606166931097	9.25187335332967	-13.6306953607858	2.47137230579341e-31	3.38125204285978e-29	60.5148857992332
203155_at	0.72434421743536	7.89832896273167	13.6304197375773	2.47651807654572e-31	3.38125204285978e-29	60.5128254384085
206541_at	-1.54943729880658	11.1249535090447	-13.6283173126342	2.51612335321541e-31	3.42675921918087e-29	60.4971093506597
227333_at	-0.625575585981451	8.21874190145877	-13.6098637272801	2.89205795474939e-31	3.92302589471578e-29	60.359174570271
218901_at	-1.12081651485054	9.40078556272588	-13.6095337554398	2.89926750705468e-31	3.92302589471578e-29	60.3567082953267
214971_s_at	-0.970718523977091	5.8523531657771	-13.6094061306151	2.9020607940695e-31	3.92302589471578e-29	60.3557544036171
205498_at	-2.52217719175411	10.417803370842	-13.6048735103209	3.00302781255538e-31	4.04949031918733e-29	60.3218773090515
203477_at	2.13787531681738	5.94722634121846	13.6014586845786	3.08140669452787e-31	4.14494738443966e-29	60.2963553956227
227109_at	0.694560855541493	7.91142016475083	13.5967645969437	3.19249433007443e-31	4.28382537710946e-29	60.2612734675108
214220_s_at	0.701587916377729	6.60667598890748	13.596339758977	3.20274363193955e-31	4.28704504831163e-29	60.2580984383298
208755_x_at	0.593999189432774	11.7224297888701	13.5871063046139	3.43380705973939e-31	4.58509792062463e-29	60.1890945261068
205449_at	0.908934899453251	7.81184023140766	13.5846767471699	3.49732580114956e-31	4.65852326776052e-29	60.1709385904778
230494_at	-1.47452787824774	8.98545106521956	-13.5726325297682	3.82997360206028e-31	5.08920555545786e-29	60.080937554797
201681_s_at	1.22196534835464	8.73701810889953	13.5693213962383	3.92684039602726e-31	5.20525569291837e-29	60.0561963078865
203214_x_at	1.28081272999056	5.64898375400654	13.5625229356245	4.13346835137207e-31	5.46588636981798e-29	60.0053991335506
228915_at	-1.35397171680983	5.30812308589395	-13.5584523707605	4.2623493401959e-31	5.62269769362605e-29	59.9749856290402
219923_at	0.806362704488765	6.55300677013304	13.5561885861651	4.33575384992104e-31	5.70574759049971e-29	59.9580719985939
215158_s_at	0.512637936593457	8.59795353984949	13.5478836790549	4.61602697095131e-31	6.05997790780202e-29	59.8960251566863
242577_at	1.07663094834519	5.08366676859068	13.5444538918029	4.73699085198136e-31	6.20386765945462e-29	59.8704019594075
209541_at	-2.59450368626073	9.28539172889363	-13.5355035505835	5.06778204204974e-31	6.62121484838426e-29	59.8035389647288
209543_s_at	0.547388558403658	7.28055783557365	13.5292075331959	5.31420581450382e-31	6.92660434719564e-29	59.7565076076848
218594_at	0.789843324609325	8.38321125583752	13.5263308163641	5.43074929225522e-31	7.06165502614129e-29	59.7350192210836
216336_x_at	-1.83922336650942	11.3905398720708	-13.525348827704	5.47111405538435e-31	7.09724351322341e-29	59.7276841068242
235840_at	0.998805874108099	5.99334856576807	13.5167074854876	5.8394935372984e-31	7.5571625723336e-29	59.6631386184388
212859_x_at	-1.9415562623247	12.1406376884262	-13.4960931773287	6.82146144174954e-31	8.80710339759498e-29	59.509179554587
206461_x_at	-1.94214324586289	11.624746372245	-13.491349022547	7.06986075444285e-31	9.10628078732045e-29	59.4737510192069
207840_at	-0.700735208564482	6.04107027166824	-13.4864809560049	7.33414400722079e-31	9.42446133332586e-29	59.437398480041
204023_at	1.15184864331531	7.71998972832071	13.4857490144436	7.37472513232034e-31	9.45436299651199e-29	59.4319327869017
219880_at	0.945410372184093	6.74878822684247	13.4848920398225	7.42252363847901e-31	9.49335558473663e-29	59.4255334625327
229090_at	0.877624932463698	5.03590264853167	13.4788900697615	7.76607617421433e-31	9.90954948837307e-29	59.3807158803745
204444_at	1.5674222854335	4.80215229973753	13.4774140219713	7.85297099422949e-31	9.99707004447215e-29	59.3696943378387
209836_x_at	0.920002548059849	7.64461155507845	13.476033732818	7.93510710637952e-31	1.00781396372257e-28	59.3593879329554
218544_s_at	-1.38923814925353	9.61279319104832	-13.4739398120232	8.06135032232604e-31	1.0214722161327e-28	59.3437531634748
222843_at	1.24021115735289	7.49451127053002	13.4727684500565	8.13284526110868e-31	1.02814601445585e-28	59.3350070157808
201555_at	1.03853525239715	7.74596405461731	13.4680401052338	8.42794035248035e-31	1.0609595673289e-28	59.2997029445459
219453_at	-0.572517058914121	6.77094366747958	-13.467987845838	8.43126091261686e-31	1.0609595673289e-28	59.2993127583615
223274_at	1.02752824516414	5.80974211334489	13.4563911353768	9.20139582228783e-31	1.15520880469564e-28	59.2127318012927
202758_s_at	0.687691770337241	7.09246847846432	13.454874523932	9.30717771450748e-31	1.16580939569357e-28	59.2014093782098
219713_at	-0.559983904272581	6.97179460547747	-13.4525814075099	9.46943151264554e-31	1.18287418482105e-28	59.1842901340265
205430_at	-1.04717017325357	4.44723266888942	-13.4523392215082	9.48673196769305e-31	1.18287418482105e-28	59.1824821143853
209160_at	1.34971178684984	11.9074352997067	13.4499013579697	9.66264805747873e-31	1.20206423317332e-28	59.1642826390736
228055_at	-1.36760888623152	7.00104836878705	-13.4494625153351	9.69465927604492e-31	1.203305516006e-28	59.1610065680064
202992_at	-3.40167989056387	9.31374947475657	-13.4485050756972	9.76486754948538e-31	1.20927145460328e-28	59.1538590791526
211200_s_at	1.07409489610309	5.74164184501834	13.4462377286789	9.93316258341856e-31	1.22732988273357e-28	59.13693307317
218663_at	1.63762066516756	4.63466735480727	13.4385645802582	1.05244965960135e-30	1.2974589900634e-28	59.079654416698
202954_at	1.18061556310183	7.03889968594607	13.4372613128505	1.06283709740382e-30	1.30731356757917e-28	59.0699261130792
237363_at	-1.12794653573649	4.7437785031654	-13.4334948342423	1.09343634354447e-30	1.34192896696616e-28	59.0418116221511
223229_at	1.18878475697432	5.76968899866555	13.4309661339985	1.11447195236106e-30	1.36467840211423e-28	59.0229368793351
215314_at	-1.37667805612467	6.48471198142177	-13.4038035199372	1.36758206617532e-30	1.67086710022445e-28	58.8202139812714
239345_at	-1.33174602469016	7.18419208584223	-13.3942730185378	1.46938468136342e-30	1.79123896435938e-28	58.7490956545448
242560_at	1.38382393957534	6.14556232552386	13.3899905295437	1.51756140699987e-30	1.84584813185933e-28	58.7171407783179
228680_at	0.775039877077108	5.67081781712504	13.3876366233956	1.54471086858602e-30	1.87469543702418e-28	58.6995769971308
232174_at	-1.37448858885615	10.7996508526182	-13.3855242557439	1.56948727889565e-30	1.9005412142423e-28	58.6838157607288
209172_s_at	1.14726865083029	5.1733836768069	13.371563047368	1.74352757239826e-30	2.10662104671208e-28	58.5796525158229
221994_at	-0.917559378021409	5.69249347962514	-13.3593333695983	1.91175055634949e-30	2.3047777733756e-28	58.488418150302
209531_at	-1.47658600073954	8.97766986363951	-13.3506382299871	2.04112662975611e-30	2.45533146764031e-28	58.4235575022672
205227_at	-1.36731467113184	9.39316649967227	-13.3465644392394	2.10471438298216e-30	2.52625860654516e-28	58.3931710728912
211813_x_at	-2.72193376603699	8.99376952129012	-13.344714668472	2.13423699434616e-30	2.55607642482954e-28	58.379373973336
202580_x_at	1.33461480765629	5.83344506060365	13.3306688026379	2.37232979588493e-30	2.83501197248717e-28	58.2746156445801
223427_s_at	-1.38920660759568	6.9535212122574	-13.3242985689501	2.48888620862941e-30	2.96780660506283e-28	58.2271087244005
218672_at	0.563947967132084	8.13658476912596	13.321403870816	2.54372419286641e-30	3.02658843888918e-28	58.2055219770586
205384_at	-1.52262559289311	8.17344360558973	-13.3105752932861	2.75978241200766e-30	3.27652167102118e-28	58.1247744621107
209540_at	-2.34341056835534	9.02866296739067	-13.3099578422401	2.7726403867585e-30	3.28464662564082e-28	58.1201704295987
226109_at	-0.926921889324111	8.66076592517277	-13.2970910350153	3.05462577484272e-30	3.61087180609277e-28	58.0242346317841
218252_at	1.25136222572087	5.95561774033389	13.2916538263421	3.18223360170352e-30	3.75359230431608e-28	57.9836977340877
207560_at	-0.838821235714438	6.84359198066548	-13.2657498346863	3.86722753841969e-30	4.55174348180419e-28	57.7905987582153
229359_at	0.911784178160656	6.02149518799186	13.2473496538351	4.44149620477558e-30	5.21641789744965e-28	57.6534639187122
209301_at	-2.24475452209844	9.62629258542431	-13.2417936824651	4.63109401511512e-30	5.42742355037515e-28	57.6120603467677
205034_at	1.43904839815955	5.57195129074642	13.2410498762006	4.65708257033654e-30	5.44619379901048e-28	57.6065176008043
212185_x_at	-1.61879524639338	12.8768272327241	-13.2396232132566	4.70733844991524e-30	5.49320245224831e-28	57.5958864041582
205167_s_at	0.949914046200745	4.92276881652784	13.2377062104449	4.77572109553652e-30	5.56111846888137e-28	57.58160151818
240558_at	1.80612229132595	4.74695818283981	13.235276707383	4.86381281506954e-30	5.65164700573176e-28	57.5634980116318
208937_s_at	-2.06979253958325	8.31472904382821	-13.2293646190858	5.08501976974521e-30	5.89613980223132e-28	57.5194456411571
217546_at	-2.9523319918944	7.86372868607557	-13.2286819892951	5.11119965967676e-30	5.9139395553798e-28	57.5143593615024
205530_at	-1.21313457131541	9.29215475520234	-13.2212256341482	5.40607906140205e-30	6.24190688753383e-28	57.4588041219697
206618_at	-1.14227579212097	6.33373590930898	-13.2190449594111	5.49548766827213e-30	6.33175249002839e-28	57.4425572529574
222427_s_at	0.711434332595207	8.82106215410728	13.2146521020976	5.68010582081512e-30	6.53068671983528e-28	57.4098297827798
244885_at	0.99271810391948	4.10490752478081	13.2062907318138	6.04879685112682e-30	6.93997778215524e-28	57.3475400289155
1554837_a_at	-1.471070319458	8.34373115399083	-13.2052050556992	6.09839044486037e-30	6.98220958836812e-28	57.3394524228669
210106_at	-0.903008161963719	8.26300983202883	-13.2017713317753	6.25793184552572e-30	7.14988351212754e-28	57.3138738831853
221529_s_at	0.897719311848362	6.94206607136884	13.1957062959285	6.54998400619814e-30	7.4679389672338e-28	57.2686961869654
206629_at	-1.17253903274907	6.02970600222898	-13.189995140823	6.83742851148462e-30	7.77942673536895e-28	57.2261569003433
1553984_s_at	0.741582825352064	8.13365941497239	13.1880373899715	6.93883498775918e-30	7.87839075231793e-28	57.2115752160822
213043_s_at	0.618764344640681	7.83761034661165	13.1871193115807	6.98690510481597e-30	7.91651137944636e-28	57.2047372958483
236632_at	-0.538255429081456	6.15019336132989	-13.177357363013	7.51906930835001e-30	8.50184124507079e-28	57.1320332763878
229351_at	0.563818210487266	6.74188458146398	13.1760548040287	7.59307321331246e-30	8.56419766796015e-28	57.1223327326246
204011_at	-0.982268292552698	7.89596847989247	-13.1758359076288	7.60558084881012e-30	8.56419766796015e-28	57.120702558116
202813_at	1.00323383379154	8.36932435977648	13.1731945616943	7.75813818322434e-30	8.71800824280722e-28	57.1010320880614
238532_at	-1.19993152370398	5.41544063295002	-13.1701367212882	7.93857219500805e-30	8.90244852743274e-28	57.0782605560997
203181_x_at	0.563065650663123	9.0367753175856	13.1696917060913	7.96517827509201e-30	8.91398117085246e-28	57.0749466142941
206706_at	-0.659991371146797	6.8377737506693	-13.1599294220145	8.57177200094836e-30	9.55102276212631e-28	57.0022523985394
242773_at	-0.527944798795629	5.79829479088153	-13.159763611155	8.58246377584557e-30	9.55102276212631e-28	57.0010177586438
213375_s_at	-1.30729974237607	10.432234771782	-13.1596952003523	8.58687890466376e-30	9.55102276212631e-28	57.0005083673437
228069_at	1.25674777662528	4.9827239625128	13.1557041608883	8.84841972948593e-30	9.82192574565885e-28	56.9707914186894
227297_at	-1.73910301044189	8.18735810263207	-13.1532104813416	9.01585874205566e-30	9.97392973317432e-28	56.9522242790442
225616_at	-1.04554896647218	8.23698642124727	-13.1531216172215	9.02188359582538e-30	9.97392973317432e-28	56.9515626336564
206856_at	-0.814776808366346	6.19541397858178	-13.1486410279694	9.33093106061339e-30	1.02947502628945e-27	56.9182027750079
1553993_s_at	0.746536480695178	7.46555391312078	13.1471909089588	9.43320003947848e-30	1.03865998741137e-27	56.9074063490494
219313_at	-2.00771181611169	8.13964005628719	-13.1468984904611	9.45395795655127e-30	1.03885111847311e-27	56.9052292536082
228391_at	-1.57765933369688	9.66793822587078	-13.1394055002806	1.00017084321695e-29	1.09683394097605e-27	56.8494450732496
201001_s_at	0.628393154511958	8.23581526091326	13.1265379176828	1.10173133950611e-29	1.20578865018932e-27	56.7536575605625
210015_s_at	1.07739652192908	5.33091807455387	13.1241903134478	1.12134185694412e-29	1.22479685666578e-27	56.7361830991057
206613_s_at	0.929387305044085	5.63445395932771	13.1198953802127	1.15812593014263e-29	1.26244972899959e-27	56.7042147022346
237390_at	-2.63807177062029	9.57111399620196	-13.117994998765	1.17478404750658e-29	1.27805739415293e-27	56.6900700687789
222039_at	1.24590108651192	6.69594202973982	13.1154738130857	1.19725381724708e-29	1.29770627526597e-27	56.6713051764875
200708_at	-0.941653480978776	11.7893518606094	-13.1154356105563	1.19759757335076e-29	1.29770627526597e-27	56.6710208431652
219041_s_at	0.652779471428909	10.2187767376759	13.1121313427539	1.22770625298956e-29	1.32769745731721e-27	56.6464282937908
211456_x_at	-1.6301861460495	12.2520780231486	-13.1097917485231	1.24948078263371e-29	1.34857497988092e-27	56.6290159806995
233367_at	-0.657434767112956	4.26702448309771	-13.099515913755	1.3497769836483e-29	1.45395207905295e-27	56.5525434867881
222768_s_at	0.73145229349294	7.29194254812742	13.0959531606787	1.38639606259034e-29	1.49045764106784e-27	56.5260314386473
230740_at	-0.649389607666837	7.49550657851793	-13.0917632295082	1.43073294564474e-29	1.53510055718067e-27	56.4948535110872
205854_at	0.82222071416141	7.70273725715794	13.089861107383	1.45132539682464e-29	1.55414184111342e-27	56.4806999668168
226370_at	-0.883860848046769	8.8235879012719	-13.0892347435118	1.45817101289875e-29	1.558416703081e-27	56.4760393018979
228776_at	1.42568546312672	5.57716310677035	13.0817481610309	1.54253235761921e-29	1.64535780559878e-27	56.4203352621426
222985_at	0.515020412131747	11.6370311501267	13.07265122655	1.65162558436474e-29	1.75828904559282e-27	56.3526551598393
201893_x_at	-2.94588008479072	10.1438387602796	-13.0711873541001	1.66988668727632e-29	1.77271403919534e-27	56.3417647196309
216058_s_at	-1.60815555299231	7.58212246298682	-13.0710454606183	1.67166742384707e-29	1.77271403919534e-27	56.3407091156362
225980_at	-0.85598132838603	7.82655233815633	-13.0692721268328	1.694083034336e-29	1.79300303787193e-27	56.3275166871348
241418_at	2.51134839478268	5.41198357247206	13.0622249368263	1.78616837541716e-29	1.88680877150207e-27	56.2750926677999
214478_at	-2.65624935712405	10.4128118774009	-13.0615591868718	1.79512198470811e-29	1.89260611874255e-27	56.270140355551
242126_at	-1.44614358458542	6.62339501890505	-13.0606139332874	1.80791166391666e-29	1.90241772064509e-27	56.2631089596159
202321_at	0.92463727030004	6.72813606681675	13.052536866612	1.92097577027844e-29	2.01750480273494e-27	56.2030294491061
244359_s_at	2.13719708141922	5.89994706063213	13.0424876102893	2.07155354768525e-29	2.1714732034498e-27	56.1282873512018
205790_at	-1.07471510266924	7.52640557859925	-13.0411122401873	2.09305906312829e-29	2.18981292365182e-27	56.1180585493643
1569203_at	-1.67820615931437	7.47897110584422	-13.0404575563021	2.10337398837644e-29	2.19639701008036e-27	56.1131896345737
220770_s_at	0.980984632674313	4.62659660969481	13.0381817261235	2.13962757321909e-29	2.22999008885905e-27	56.0962644412423
238447_at	-1.69278163399675	7.61265981944691	-13.0359082482905	2.17646670947569e-29	2.2640643124685e-27	56.0793571497438
202252_at	0.44027569567716	11.5707167970361	13.032012219806	2.24107622596409e-29	2.32684212791972e-27	56.0503842998669
209265_s_at	0.585873815093141	9.10609568823785	13.0226555704758	2.40417312001008e-29	2.49144414806662e-27	55.9808084062285
206343_s_at	-2.29977975275914	6.64937470402784	-13.0215763452589	2.42373181268809e-29	2.50695578572603e-27	55.9727837522606
204391_x_at	0.729498600316134	9.07716389005012	13.0199620457913	2.45328459262478e-29	2.53272649257121e-27	55.9607806897183
235199_at	-1.43860098228953	8.35560155590669	-13.0154503753967	2.53780126735301e-29	2.61503661535754e-27	55.9272354375247
201466_s_at	-1.43575056642775	9.88572598259735	-13.0127091574095	2.59056584541764e-29	2.66437989671927e-27	55.906854678902
201731_s_at	0.639719571450653	8.89714515564289	13.0098103140768	2.64755675717292e-29	2.71787626277227e-27	55.8853026416699
224855_at	0.575786919819896	7.39388008779961	13.0044870805082	2.75549124569042e-29	2.82325174302532e-27	55.8457277407488
228488_at	0.916364630546488	6.94738506052552	13.0042429654644	2.76054498155296e-29	2.82325174302532e-27	55.8439129532164
206110_at	1.37943027394737	5.12201866323137	12.9958401693056	2.94026127929411e-29	3.00085442166139e-27	55.7814482455774
226546_at	0.9276153446034	5.90317743679097	12.9956169039162	2.9451924816628e-29	3.00085442166139e-27	55.7797886130447
205871_at	-2.0623426887954	11.663020509101	-12.9944786526255	2.9704614039707e-29	3.02096477942369e-27	55.771327539523
203162_s_at	0.66666036276717	7.2564881277854	12.9866863689811	3.14936033137505e-29	3.19695196612241e-27	55.7134072235761
230795_at	1.31078195038859	7.57704836258159	12.9805136496721	3.2986819134463e-29	3.34231753875775e-27	55.667528690252
203820_s_at	2.72762430387178	5.60918990433208	12.9788413159869	3.34033997527496e-29	3.3782590198091e-27	55.6550996601597
244350_at	-0.911048103635856	4.57222440524527	-12.9711403940925	3.53905379561866e-29	3.57261266063071e-27	55.5978682281186
205342_s_at	2.37235382175396	6.26355898134125	12.9628145733034	3.76719247694219e-29	3.7958982055949e-27	55.5359981732652
237563_s_at	1.10841978798119	7.93910673271026	12.9624242291199	3.77824165768842e-29	3.80002047240032e-27	55.5330976244916
229886_at	0.748283873536535	4.2668190004473	12.961203174294	3.81301452097834e-29	3.82165324743312e-27	55.5240243565138
207102_at	-3.26224567533954	10.183422453158	-12.9611776131888	3.81374584778542e-29	3.82165324743312e-27	55.5238344214296
210460_s_at	0.968050883766065	9.88671851135076	12.9560995950699	3.96184582352478e-29	3.96278912014943e-27	55.486102625103
210909_x_at	-0.913619940490169	5.70744167395813	-12.9524134165952	4.07293765701405e-29	4.06645967573141e-27	55.4587141166271
203262_s_at	0.769206875327189	8.45797861571631	12.9447700461976	4.31329960398831e-29	4.29858086263893e-27	55.4019270523597
202723_s_at	-1.12799924569436	8.51018966246259	-12.9337628020487	4.68454317536633e-29	4.66005385129838e-27	55.3201563709476
232428_at	-1.53367912192127	8.06331357381168	-12.9315207499391	4.76398639169909e-29	4.73046525108841e-27	55.3035018454268
206172_at	-2.17749260253459	6.23485674543588	-12.930698448629	4.79345918325148e-29	4.75109231170441e-27	55.2973936908817
211470_s_at	2.96306297768729	6.99313325759081	12.9275570183188	4.90773995112862e-29	4.85555075998165e-27	55.2740592867348
214853_s_at	0.760100515882014	10.8789594308702	12.9176736361066	5.28533050698797e-29	5.21967007193733e-27	55.2006513947072
218253_s_at	0.65355159531922	8.93743117187941	12.9072613819849	5.71454311193807e-29	5.63336359155728e-27	55.1233243111606
228540_at	-0.688480161904368	6.93762655688064	-12.9060403151974	5.76710526643351e-29	5.67493549397717e-27	55.1142566070427
219862_s_at	0.691486111817978	8.47238881890343	12.9010735739948	5.98592617082492e-29	5.87966521523852e-27	55.0773746460905
244532_x_at	2.12548750241377	6.25447832956497	12.9005257803791	6.01056242735044e-29	5.89326473689209e-27	55.0733069766539
226267_at	-0.855111448900139	6.55055381655705	-12.8992514889205	6.06826431469386e-29	5.93917776018595e-27	55.0638447598107
1552910_at	-0.737734452529521	5.38861015853672	-12.8948913752171	6.26991341332518e-29	6.12555959287885e-27	55.0314699059401
217918_at	0.594156771224899	9.53060633878978	12.8915012628021	6.43131346485509e-29	6.27202361171663e-27	55.0062986641812
226745_at	-1.38600369111802	9.33314732141378	-12.8898279012799	6.51250324680784e-29	6.33988128017677e-27	54.9938744885507
225068_at	0.690805599694121	8.96657287965419	12.8786536889908	7.08153308248522e-29	6.88156167675738e-27	54.9109157196443
209374_s_at	-2.50930024918163	8.1976959779321	-12.8774623145488	7.14505731879793e-29	6.93095942009789e-27	54.9020714420245
222309_at	1.16929679905019	5.22107015860451	12.8729276657683	7.39209334313808e-29	7.15787932178723e-27	54.868409187124
222029_x_at	0.621747124590357	8.05328570487989	12.8709775588326	7.50093544170963e-29	7.25041747394846e-27	54.8539334234069
39248_at	-1.52826565321362	9.96701475804166	-12.8648642058868	7.85262201968857e-29	7.57694781556982e-27	54.808555776255
232369_at	-1.53784077353449	9.78674938060014	-12.8644491911441	7.87708508897404e-29	7.5871472304081e-27	54.8054753603364
212591_at	0.715925876817215	9.00859399540387	12.8587603535642	8.220186119749e-29	7.8969965581553e-27	54.7632519073534
207201_s_at	-3.24956524696781	10.1465171359652	-12.8586385206538	8.22769494733921e-29	7.8969965581553e-27	54.7623476752107
206846_s_at	-0.760188660014379	9.25686816621431	-12.8508281816368	8.7236330851881e-29	8.35831181897153e-27	54.7043828105151
242056_at	0.984175670466265	5.99939270744358	12.8455178396202	9.07776446614828e-29	8.68238092451412e-27	54.6649748793995
217885_at	0.667680429995903	9.02772529291621	12.8415426347187	9.35222145698143e-29	8.92924598654068e-27	54.635476601505
235570_at	-1.5686294341754	7.29106825544953	-12.8401186945291	9.45253595511766e-29	9.00927305614033e-27	54.6249104968506
230503_at	-1.07722893315313	8.22653346388087	-12.839852664726	9.47139612622299e-29	9.01152189270759e-27	54.6229364881087
219978_s_at	1.16755010416349	5.9329993889251	12.8386070738194	9.56020326240745e-29	9.08019792643232e-27	54.6136939705128
209000_s_at	0.610396962186603	6.53365765929558	12.838073978095	9.59846509551203e-29	9.10071135870137e-27	54.6097383425318
242350_s_at	1.46434684898947	6.09126331546377	12.8360693679166	9.74371526412063e-29	9.22241805406274e-27	54.594864143745
202963_at	0.916572520128505	8.22821063918258	12.8342092730034	9.88045638386745e-29	9.33566374553898e-27	54.5810625668434
222581_at	0.822125398147527	7.99253566253583	12.8315130301717	1.00820738076275e-28	9.50971151737407e-27	54.5610574657865
208369_s_at	-1.05063021751418	8.59301826159131	-12.8289625975082	1.02765670103723e-28	9.67645093340452e-27	54.5421348167691
209210_s_at	-0.867372196165915	11.1526414368313	-12.8284477214971	1.03162830404476e-28	9.69712849721109e-27	54.5383148223149
229529_at	-0.454802524124681	5.18857766287066	-12.8242334131672	1.06471767299125e-28	9.99096671392976e-27	54.507048699817
209408_at	1.1970500853719	6.20423734913262	12.8226934124564	1.07707184397665e-28	1.00895582530183e-26	54.4956237687841
229656_s_at	1.68500972234815	6.70480993480773	12.8166094267502	1.12729432004401e-28	1.05419391610554e-26	54.4504900766597
222105_s_at	0.514042324977899	7.4426797495448	12.8118303748073	1.16837893001107e-28	1.09074664110589e-26	54.4150392898236
208822_s_at	0.664996731888984	10.2350739642758	12.7981558113342	1.29438253674929e-28	1.20631592968412e-26	54.3136133888844
223331_s_at	0.570609600288923	7.22391696216609	12.7935649202197	1.33965730037833e-28	1.24638337556323e-26	54.279565988862
203819_s_at	2.61926173167852	5.77148988479279	12.7932705825032	1.3426133749683e-28	1.2470092559038e-26	54.2773831590561
223530_at	1.02384362508931	5.2218798595827	12.789371000585	1.38239767089184e-28	1.28178071308007e-26	54.2484643218501
214765_s_at	-0.982215183230275	7.57376411125728	-12.7875973241364	1.40088040325745e-28	1.29470077952303e-26	54.2353114061572
217519_at	-1.26653056854293	5.50563079897859	-12.7875789365633	1.40107329884481e-28	1.29470077952303e-26	54.235175052352
215363_x_at	-1.63757047220121	8.74837622090442	-12.7871223124168	1.40587204860246e-28	1.29694071267443e-26	54.2317889471044
228383_at	-0.631104463837299	6.27893189792631	-12.778520552376	1.49939884931483e-28	1.38088818478298e-26	54.1680059902374
220060_s_at	0.709805716193321	3.61209867024296	12.7678502935137	1.62409313295371e-28	1.49320872508419e-26	54.0888943321505
207407_x_at	-2.31775069739688	9.61316028642162	-12.7649344376458	1.65993430094988e-28	1.52359650382817e-26	54.0672773572851
227049_at	-0.736070197327344	8.06304946108096	-12.7616623016119	1.70109591565308e-28	1.55875757116714e-26	54.0430200012756
202068_s_at	-1.33281260112989	10.0040004126327	-12.7614366788316	1.70397139143625e-28	1.55877704523464e-26	54.0413474263684
211896_s_at	-3.06869704509616	8.69231891905061	-12.7610039614746	1.70949979347397e-28	1.5612192679096e-26	54.0381396420467
230143_at	-1.4254220918933	6.33054764192191	-12.7556093030656	1.77994399786574e-28	1.62283942496564e-26	53.9981498662306
207667_s_at	-0.587999579677165	8.01601622762547	-12.7538168768625	1.80398537880812e-28	1.64201755821413e-26	53.9848634835415
206007_at	-2.05792842916367	6.55379913437492	-12.7511289789108	1.84064645174551e-28	1.67259941213274e-26	53.9649399648181
236889_at	-0.843570193186014	6.28107245976653	-12.7489282560386	1.87121591907214e-28	1.69755340512104e-26	53.9486280371592
225655_at	1.49799009373233	6.15894730928446	12.7477402169904	1.88792868744697e-28	1.70972173288366e-26	53.9398223877653
202326_at	0.826506636664934	6.47772122430474	12.7475307833979	1.89089031304219e-28	1.70972173288366e-26	53.938270096557
221595_at	0.702484805231074	5.12600846412625	12.7433621623665	1.95081383373275e-28	1.76098836201069e-26	53.9073737382528
204402_at	0.456398226613986	7.2783963474508	12.7325382952683	2.11540725428342e-28	1.90641479171915e-26	53.8271586259284
200872_at	1.09046732588529	10.29325148865	12.7302637273746	2.15172054142335e-28	1.93594586373564e-26	53.8103033216519
218441_s_at	0.439216718497476	7.00447644365754	12.7285276132842	2.17985566919266e-28	1.95803384311872e-26	53.7974384669777
209647_s_at	0.861890063947407	7.46915828628212	12.7194969597317	2.33223779133115e-28	2.08688332008028e-26	53.730524617313
241453_at	1.08453024388381	4.71120803114526	12.7194241630374	2.33350839547653e-28	2.08688332008028e-26	53.7299852516989
228821_at	-1.50024956442443	4.94257204503544	-12.7193521550148	2.33476591391985e-28	2.08688332008028e-26	53.7294517300086
202642_s_at	0.534998846778654	7.58080422901524	12.7110936679516	2.4835697442111e-28	2.21626134706864e-26	53.6682662292102
208759_at	0.586820297241356	8.35734270021571	12.7098169141784	2.50740491061066e-28	2.23388098504372e-26	53.6588075911144
225311_at	-0.725510674133744	9.53433847835793	-12.7077177558348	2.54709060109981e-28	2.26554167748964e-26	53.6432566301132
242605_at	-0.530626561393548	3.87098509418641	-12.7039565613412	2.61977280945104e-28	2.32640085272438e-26	53.6153940429758
52940_at	-0.964546344811309	8.85269237746791	-12.7034913801382	2.6289047726692e-28	2.32823995487308e-26	53.6119481167501
233180_at	-1.32188669901744	8.51570973624026	-12.7034168840119	2.63037015391333e-28	2.32823995487308e-26	53.6113962731674
209053_s_at	0.85281823782088	6.20214767625552	12.7020531000869	2.65734113278782e-28	2.34808222371523e-26	53.6012938898578
229097_at	0.772592797035579	6.40711738138023	12.7018497496028	2.66138629351935e-28	2.34808222371523e-26	53.5997875634381
223513_at	0.857257460015298	6.67871421618957	12.698211064361	2.73481713080491e-28	2.40522409805154e-26	53.5728345336096
205565_s_at	-0.780120900209433	7.87911913784816	-12.6982040391447	2.73496084245511e-28	2.40522409805154e-26	53.5727824965717
1555832_s_at	-1.14272306964376	11.2040493225251	-12.6971721323992	2.75615218296674e-28	2.41996365222448e-26	53.5651390295195
210253_at	1.04371063110243	7.28714669790935	12.6959881033883	2.78066954651364e-28	2.43757152397671e-26	53.5563688989305
210609_s_at	1.47416173396974	7.93140492639345	12.6955917932668	2.78892437009541e-28	2.44088984974392e-26	53.5534334506321
223597_at	-0.751884577182949	5.38810219081286	-12.6915514795819	2.87448966991224e-28	2.51175206948667e-26	53.5235079197036
202286_s_at	-2.51173965297674	7.11576924948437	-12.6875228058473	2.962417700329e-28	2.58444916722152e-26	53.4936701661602
219954_s_at	-2.09597093129929	8.53339653927704	-12.6840000660513	3.04150102086948e-28	2.64921045060199e-26	53.4675808166598
205821_at	-0.98557720045715	6.95106452897764	-12.6792025737267	3.15260202097724e-28	2.74160914286035e-26	53.4320526000582
208581_x_at	-1.868923438335	12.2103242144548	-12.6700604564952	3.37565522028682e-28	2.93091667004013e-26	53.3643560872804
204092_s_at	1.32526455881415	6.87519198642372	12.6685732224602	3.41340275022496e-28	2.95898673647676e-26	53.3533440280199
211491_at	-0.755249407261981	5.78503030041423	-12.664275956411	3.52485621469681e-28	3.0507602607486e-26	53.3215266095799
214274_s_at	-0.913222902067462	12.007572525514	-12.663833180453	3.53654446628459e-28	3.05603327432279e-26	53.3182483512721
231895_at	0.776246360143528	5.22591644089957	12.6633982754791	3.5480626072507e-28	3.06114286208187e-26	53.3150283873865
212592_at	-3.28479265193744	7.97927918810823	-12.6608410635851	3.61654998392803e-28	3.11530984656564e-26	53.2960955907459
214943_s_at	0.663089368716974	4.57073382178081	12.6518334286711	3.86847551539389e-28	3.32707170586152e-26	53.2294109790053
1559535_s_at	0.820509345923897	4.12506085240227	12.6442997164831	4.09258023655178e-28	3.51427805752834e-26	53.1736441153101
204240_s_at	1.0792522390917	6.35224589574325	12.6398926571737	4.22963727367537e-28	3.62626656871637e-26	53.1410242953574
223702_x_at	-1.48577979206907	10.1482504881914	-12.6389074266945	4.26089867942998e-28	3.64734262664121e-26	53.1337321574579
1569194_at	0.536623331432768	5.63583825154304	12.6378344672896	4.29520615807479e-28	3.67095608624317e-26	53.1257908071839
211489_at	-1.38605521262702	6.12327997543192	-12.6350776271579	4.38462488123832e-28	3.74152372873544e-26	53.105386985482
202313_at	-0.847868904862915	9.29997275937253	-12.6322934317967	4.47681700288106e-28	3.81423411822688e-26	53.084781467799
204767_s_at	1.05885067988949	8.7675220322822	12.6317036397118	4.49659360387932e-28	3.82511630044644e-26	53.0804165814301
215103_at	-1.97638338361254	9.31187892332118	-12.6301940801798	4.5476095448344e-28	3.86249766830546e-26	53.0692449106193
229084_at	-1.26230633388144	6.0209406103215	-12.6286840889694	4.59921810465896e-28	3.90026550232515e-26	53.0580702716514
218869_at	-0.763786968427418	8.18429588830795	-12.6279093275309	4.62592447410742e-28	3.91683121402214e-26	53.0523367637894
218532_s_at	-2.27339459562888	8.54016322520851	-12.6184046462967	4.96643161748987e-28	4.19863359018536e-26	52.9820036382491
242814_at	-1.76722410075202	8.33579056785502	-12.6134156408914	5.155062627606e-28	4.35136685133612e-26	52.9450894056984
231188_at	0.804379860326224	6.83831389649113	12.6119138633317	5.21323204150032e-28	4.3936765660873e-26	52.9339780667404
221732_at	0.672846986139533	8.5937717592326	12.6116538357077	5.22337021611946e-28	4.39416284764737e-26	52.932054199555
225317_at	0.598281178109981	7.62030879723042	12.611486597596	5.22990103266766e-28	4.39416284764737e-26	52.9308168580057
218797_s_at	0.645020284845925	7.8986286229916	12.6087855285521	5.33651659593144e-28	4.47685377655305e-26	52.9108328968892
203929_s_at	0.816573931761778	5.55790029223167	12.6015091204226	5.63464694856341e-28	4.71970818714561e-26	52.857001767559
230198_at	0.905977793881035	5.11873959098161	12.6003303015279	5.68448679084675e-28	4.75416350855304e-26	52.848281325066
213301_x_at	0.762191965214678	9.0605127990671	12.5993474357678	5.7263780878214e-28	4.78187594052279e-26	52.8410105746614
201714_at	1.01044195365863	7.24270907266832	12.5944432328361	5.9400532204663e-28	4.95273475617292e-26	52.8047331874203
202025_x_at	-0.915300976646227	10.5363564886294	-12.5907718042339	6.1052096877875e-28	5.07584601120276e-26	52.7775764761272
220924_s_at	-1.07015341266954	11.6576489025462	-12.5907480094646	6.10629489198582e-28	5.07584601120276e-26	52.7774004761584
32837_at	-0.838782750251411	9.16309059720545	-12.5887074524474	6.20007813408185e-28	5.14597062517647e-26	52.7623075420016
229538_s_at	1.26606456691479	5.99503179876874	12.5857902628323	6.3366534905578e-28	5.25134532746332e-26	52.7407313488609
203270_at	0.637582195967886	6.37714461285821	12.5846191525022	6.39232298213515e-28	5.28579605389325e-26	52.7320697957635
220661_s_at	0.660208601688456	7.38586697434551	12.5845090563567	6.39758151286953e-28	5.28579605389325e-26	52.7312555298631
210143_at	-2.00161631448826	9.22379762961825	-12.5815722043865	6.53945976198207e-28	5.39485673687503e-26	52.7095351666748
210377_at	-1.64628211989523	8.1563027716274	-12.5810338170884	6.56580767744143e-28	5.40842314763361e-26	52.7055534584051
239085_at	-0.490819761920807	5.868795138726	-12.5806234971218	6.58595929077126e-28	5.41685233052546e-26	52.7025189073894
213820_s_at	-0.9482851357025	7.45740908428232	-12.5793994942252	6.64643997388162e-28	5.45837633524206e-26	52.6934668073574
211458_s_at	-1.03927238718927	11.5854032078183	-12.5787669600494	6.67791184526269e-28	5.47598798206203e-26	52.6887889676784
203372_s_at	-1.60379405930296	6.29457545799283	-12.5780775251662	6.71238427782032e-28	5.49584299219438e-26	52.6836903713355
239726_at	-1.46330211392312	6.28563675622191	-12.5778808385895	6.72225132987722e-28	5.49584299219438e-26	52.682235818699
219059_s_at	-1.43962112906273	6.56606772718612	-12.5734173622382	6.95010165115647e-28	5.67363081426918e-26	52.649228216494
225484_at	0.896296957711555	6.20308235608656	12.5708151561975	7.08647897160262e-28	5.77632650859901e-26	52.6299857298862
222874_s_at	-0.854852377091301	6.46007320177288	-12.5593024661829	7.72261442074791e-28	6.28547155529517e-26	52.5448613850937
213071_at	-1.55829259119006	7.57966828039995	-12.5561794056975	7.90480113885266e-28	6.42418012791905e-26	52.5217719599328
220646_s_at	-0.982021326258134	5.70729585396615	-12.5557721575314	7.92887240680937e-28	6.43416803496405e-26	52.5187611651004
218734_at	0.593232545006481	6.11108481359955	12.553240249036	8.08017642166375e-28	6.53980831058181e-26	52.5000430931437
204459_at	0.537406173922761	6.99510033117207	12.5531933954383	8.08300333188567e-28	6.53980831058181e-26	52.4996967168008
211303_x_at	-1.77072890849258	7.92528286734635	-12.547262456278	8.44893585620653e-28	6.8257652946007e-26	52.4558526761107
206385_s_at	-1.96749184824364	8.72363695934742	-12.5430305378834	8.72010605743194e-28	7.03443356151448e-26	52.4245707537762
225485_at	1.0683697948781	5.72764060104046	12.5426627087412	8.74408198474693e-28	7.04337093558974e-26	52.4218518849979
204970_s_at	0.700398563613013	8.05958299875531	12.5387329384767	9.00437655452286e-28	7.24235665349274e-26	52.3928052289411
205860_x_at	-1.6380580904824	8.58333653693813	-12.527658539688	9.78026609280807e-28	7.85484811950775e-26	52.3109581537772
226649_at	-1.30129691567729	10.4682678253315	-12.5230740566948	1.01206734684566e-27	8.11630455407959e-26	52.2770795715437
215206_at	-1.36936220675803	9.44790931815735	-12.519654703606	1.03822444397738e-27	8.31386386494671e-26	52.2518125459114
1559455_at	1.79510908467447	6.06786548949104	12.5192754363861	1.04116699093099e-27	8.32522004036807e-26	52.2490100580178
235343_at	1.60742706417602	4.47781315865948	12.518524904149	1.04701455814627e-27	8.35973772866118e-26	52.2434642568492
206753_at	-1.96268569276078	10.891382408608	-12.5142428058341	1.08100994553587e-27	8.61110984455098e-26	52.2118242910976
205249_at	-1.73791030077736	7.56874332141401	-12.5141633385217	1.08165113679197e-27	8.61110984455098e-26	52.2112371339029
203500_at	-0.962545010135338	9.07816517538044	-12.5133561325579	1.0881857229032e-27	8.65052210842974e-26	52.205272998775
224753_at	0.861868101507548	6.55242105487309	12.5094079954148	1.12071927935984e-27	8.89619796565104e-26	52.1761027193854
1555250_a_at	-0.841118554508541	5.06700597994663	-12.4992385571873	1.20905867432008e-27	9.58350092607297e-26	52.1009747920531
227679_at	0.807876843975679	6.68529941783327	12.4978286746521	1.22184254846945e-27	9.67079523182056e-26	52.0905599842421
215918_s_at	-0.682078631238502	5.87520975609496	-12.4967641791096	1.23158399360022e-27	9.73379112047598e-26	52.0826966915345
242894_at	1.02499527636114	5.00526293560688	12.4921881167073	1.27435124078277e-27	1.00572462879869e-25	52.0488952765234
223979_x_at	-1.48589735281394	10.1581728267953	-12.4900962415869	1.29439222969158e-27	1.02006699625031e-25	52.0334442334651
218402_s_at	0.584516425677391	7.26621159095845	12.4894887974006	1.30027050370504e-27	1.02322295416201e-25	52.0289576065353
226031_at	0.555385240175431	8.27993903122161	12.4874806473648	1.31989379685058e-27	1.03717064643742e-25	52.0141255448516
51228_at	0.675644511111528	6.56765884786438	12.4814921176371	1.38018521312206e-27	1.08298929661257e-25	51.9698972263671
210755_at	-1.02370794524515	4.86443449198844	-12.4783681451678	1.41271992456404e-27	1.10692788006048e-25	51.9468266361361
206938_at	-1.80158202342061	8.47334677932061	-12.4735767457657	1.46411363100292e-27	1.14555354913987e-25	51.91144410612
1553341_at	-0.735659613781866	5.43916730144359	-12.4727505000736	1.47316292127928e-27	1.15098493018348e-25	51.9053428683598
204748_at	-2.03291722236038	5.37067949803757	-12.4708805067566	1.4938503296903e-27	1.16548068650537e-25	51.8915345669937
222680_s_at	1.25030620092207	5.80098209921821	12.4695942079219	1.50824850446321e-27	1.17503531489656e-25	51.8820365689433
225399_at	0.842898157081241	6.64781863527041	12.4693840141131	1.51061443802651e-27	1.17520208410174e-25	51.8804845201357
219120_at	0.553322021126591	6.1672498499229	12.4685606340982	1.51991810282797e-27	1.18075799928512e-25	51.8744048152657
218041_x_at	-1.0411693427036	11.7085664121167	-12.4680319493748	1.52592202838841e-27	1.18373834852807e-25	51.8705011313315
242817_at	-2.49418590545247	9.14928718069233	-12.4652862830851	1.55748555012563e-27	1.20651004750371e-25	51.8502282610804
214061_at	0.945582410480916	6.17589609288636	12.4638615021694	1.57412045176136e-27	1.21766912509976e-25	51.8397085860045
218510_x_at	-1.7531418027199	7.24881214022366	-12.4633190320992	1.58050052169611e-27	1.22087517668161e-25	51.8357033901141
203046_s_at	0.717112810717191	7.30858933846819	12.4605421077418	1.61356680963795e-27	1.24465712111239e-25	51.8152011429503
201378_s_at	0.781232764065362	7.38467882999691	12.4589885625219	1.63236595296989e-27	1.25738225373124e-25	51.8037315628354
232072_at	-0.686398156807997	5.38713346785955	-12.4554555744491	1.67593579397686e-27	1.2891250917811e-25	51.7776490417671
241360_at	0.916115950999987	4.82088628592544	12.4517996091061	1.7222445581923e-27	1.32288244805283e-25	51.7506600599457
240349_at	1.28314411195808	4.83751101431895	12.4487351987493	1.76204269718852e-27	1.35155109299939e-25	51.7280391616731
227012_at	0.577420895389598	7.14488688924642	12.444759933035	1.81504105792794e-27	1.39025017246309e-25	51.6986960260888
212892_at	0.555867407570832	7.09656032272561	12.4425363344666	1.84537695327601e-27	1.41150660433141e-25	51.6822834467134
218595_s_at	0.698824987259222	8.99791394686883	12.4412111514808	1.8636961474833e-27	1.42310042025913e-25	51.6725024098459
205811_at	0.486801129815678	6.78694511996922	12.441063672741	1.86574606944415e-27	1.42310042025913e-25	51.6714138965828
214696_at	-1.128487864976	9.26057632264834	-12.4406067763226	1.87211112543967e-27	1.42596380604793e-25	51.6680416438452
213008_at	0.956249476371712	6.21362292986361	12.4392123259917	1.89167163267415e-27	1.43885602890297e-25	51.6577496515504
220999_s_at	-1.15213644678949	6.47467541384458	-12.4339134369923	1.9678796644509e-27	1.4947400850439e-25	51.6186421876965
205046_at	0.929672347961616	4.93074344976377	12.4214242354926	2.15983995481855e-27	1.63663042275261e-25	51.5264801670633
222666_s_at	-1.25615866316165	9.46531031986285	-12.4213722386259	2.16067700877929e-27	1.63663042275261e-25	51.526096500619
204134_at	-0.680823474888731	7.21753260668952	-12.4195144979956	2.19079659934074e-27	1.65714646370909e-25	51.512389087122
238021_s_at	2.56143410745267	6.25298130330193	12.4171114294075	2.23038004411895e-27	1.68475443083635e-25	51.4946585154148
227226_at	1.64541927841094	5.8810295319585	12.4156465404939	2.2548591166136e-27	1.70089255435937e-25	51.4838504324607
220736_at	-1.1090584369861	5.94925822594449	-12.4121527518516	2.3143300250527e-27	1.74334490563039e-25	51.4580739033138
232138_at	-1.48400753252747	8.8546725301781	-12.4011528714029	2.51198519240277e-27	1.88962875086353e-25	51.3769276647097
226128_at	0.730327220495596	8.95733925602249	12.3978580945052	2.57440407155753e-27	1.9339192511688e-25	51.352624682432
201289_at	-1.73663183044195	10.5606698951048	-12.3889863995765	2.75027977137929e-27	2.06320094992221e-25	51.2871911884261
205194_at	1.19343593153159	6.28752417641195	12.3867586293949	2.79629625131361e-27	2.09484399414253e-25	51.2707615775885
218918_at	-1.59304686309479	7.54972134360265	-12.3863061098272	2.80573690482664e-27	2.09903711757941e-25	51.2674243533208
226839_at	0.534464076167641	7.1103641372527	12.3858721098571	2.81482107683538e-27	2.10295244143927e-25	51.2642237282923
229777_at	-2.49421459532794	8.54479201284559	-12.3772925155296	3.00055204476198e-27	2.23864957405172e-25	51.2009560362381
223455_at	0.501802553434377	7.49896061910133	12.373227774137	3.09276687718453e-27	2.30430119322891e-25	51.1709846947991
218909_at	0.840300335774252	7.80525632964478	12.3682670835787	3.20914821615083e-27	2.38775492545838e-25	51.1344096094784
232336_at	1.16731167569607	5.86564602627945	12.3652436286032	3.28221387069083e-27	2.43879654585086e-25	51.1121190956408
208955_at	1.02074193584804	6.73578086264817	12.3644733320318	3.30109295351943e-27	2.449491704763e-25	51.106440226462
209712_at	-0.81781658549092	9.72724327694571	-12.3637794454124	3.31819207963862e-27	2.45883886085894e-25	51.1013247332022
207842_s_at	0.502445001679682	8.22457310378366	12.3574182187924	3.47912681300731e-27	2.57460098426515e-25	51.05443084401
218979_at	0.774645415933267	7.42270692990479	12.3572084186373	3.48456527897654e-27	2.57513617835921e-25	51.0528843111034
233506_at	-0.943206050669653	7.69781476231801	-12.3526495101403	3.60485980301654e-27	2.66043524894787e-25	51.019279750361
1554708_s_at	-0.649801181345001	6.37054859375792	-12.3518105311388	3.6274450324038e-27	2.67349062826814e-25	51.0130957387523
202185_at	0.726215002454529	9.56215022020446	12.3473290111216	3.75050060773275e-27	2.76045942978583e-25	50.9800643651364
228351_at	0.708771403740069	7.03857411847497	12.3435303831465	3.85806145006622e-27	2.835804979441e-25	50.9520680973291
232305_at	-0.546532617534908	3.4996091706128	-12.3415688521301	3.91480330646554e-27	2.87364452924735e-25	50.937612065244
204510_at	1.3307723673227	6.15102592865516	12.3404793786629	3.94667782560912e-27	2.89315323610726e-25	50.929583087273
235158_at	0.712731757767066	8.14620370494072	12.3337120981877	4.15055001855991e-27	3.03852531050419e-25	50.8797140276591
212380_at	0.418251568919662	7.85552846727373	12.332188568959	4.19787853933986e-27	3.0690594467064e-25	50.8684876493449
220604_x_at	-1.523396424639	9.81485947338551	-12.3296642519361	4.27748498172101e-27	3.12307870730922e-25	50.8498873888848
204998_s_at	-1.76861351887158	9.27697380311837	-12.3252689812122	4.41970537614866e-27	3.2202067748589e-25	50.8175028872913
211483_x_at	-0.704298238550107	5.13847717762043	-12.3251898690953	4.42230802399461e-27	3.2202067748589e-25	50.8169200070255
230560_at	1.58983929170146	5.97102589881633	12.3242390811355	4.45370716379552e-27	3.23875245454547e-25	50.8099148720327
203218_at	0.848268877289666	7.55035811193758	12.3220191447913	4.52788796369865e-27	3.28831842236003e-25	50.7935594203869
221522_at	0.865672014642195	8.02636040515898	12.3212109894508	4.55519813129085e-27	3.30375877216716e-25	50.7876054519009
42361_g_at	0.695306705094844	5.32937073090281	12.3174765799867	4.68354619653122e-27	3.39234096062546e-25	50.7600937094272
239336_at	-1.55614118023104	5.32883671096898	-12.3149304349891	4.77311766654499e-27	3.45263940560293e-25	50.741336949949
229331_at	-1.75400215515081	6.00512319004384	-12.314597497139	4.78495585870658e-27	3.45662426338019e-25	50.7388843428094
207039_at	1.25009040057809	5.66154545841489	12.3138293262829	4.81238143884926e-27	3.47184395666942e-25	50.7332256141368
201473_at	-1.22501498235358	7.85369124338855	-12.3117663789793	4.88681251299445e-27	3.52089039277263e-25	50.7180292576656
244665_at	1.01870881327147	6.63425987995506	12.3035473358962	5.19493740366738e-27	3.73795937320799e-25	50.657489973521
214100_x_at	0.679088013869022	8.44474513221334	12.3033323890652	5.20325055021301e-27	3.73901476708925e-25	50.6559068381429
223912_s_at	-0.672056550205338	7.26527396751162	-12.3028863219869	5.22054474170805e-27	3.74617175172171e-25	50.6526214634935
225688_s_at	-0.715955857941914	10.2241637762217	-12.3027220195273	5.22692925642602e-27	3.74617175172171e-25	50.6514113483605
215785_s_at	-1.54210491903757	8.62146604090911	-12.3016898807549	5.26721501857542e-27	3.77009716657221e-25	50.6438095456224
1556033_at	0.614915509091679	6.67812796350627	12.3014222210264	5.27771263633007e-27	3.77266649486773e-25	50.6418382259536
222369_at	0.808634593396367	7.10282812063983	12.3001019636223	5.32979942946993e-27	3.80491942799531e-25	50.6321146243426
210911_at	-0.492085705204949	4.13061079809158	-12.2965570793826	5.47220400055606e-27	3.9014814240518e-25	50.6060078143156
232158_x_at	-0.943476294230882	5.94507995439961	-12.2945606126037	5.55407066918587e-27	3.95468659004234e-25	50.5913051957667
200593_s_at	0.59459652892853	9.18059686035561	12.2939584997556	5.57899982882152e-27	3.96726455275299e-25	50.5868711363606
224061_at	-1.54463211079905	7.29863178613672	-12.2916448311662	5.67583549122356e-27	4.03087651082174e-25	50.5698332911066
217836_s_at	0.538729207942136	9.01639480110735	12.288107975919	5.82711765845711e-27	4.13293995690023e-25	50.5437891206193
231073_at	-0.747680366971192	7.39866730666207	-12.2856821638096	5.93319691109245e-27	4.20271962263932e-25	50.5259271359565
217521_at	-2.43539299539424	9.75105917503469	-12.2848002874324	5.97223660341888e-27	4.22489323345227e-25	50.5194337865784
218983_at	-0.951277360595732	9.74094190123217	-12.2820425005091	6.09598268602209e-27	4.30685514141946e-25	50.4991285004762
208126_s_at	-1.91139392420869	9.4660445180423	-12.2814394498036	6.12338158962386e-27	4.32062323971742e-25	50.4946884230838
201976_s_at	-1.45395594255118	7.67029074519831	-12.2801892681465	6.18057420888189e-27	4.35535095831828e-25	50.4854838557457
227974_at	0.904613372963125	6.58663910918084	12.2787070565926	6.24907263775117e-27	4.39794592739052e-25	50.4745711880468
1556066_at	-0.548436764781732	7.15705879537128	-12.2764546075236	6.35461967552727e-27	4.46647161312189e-25	50.4579882035989
224308_s_at	0.638051649908619	6.89626150519661	12.2686716264227	6.73320322483483e-27	4.7264836467597e-25	50.4006929519315
212155_at	0.760163502824451	9.31897638853493	12.2552987130787	7.43699170931214e-27	5.21210255917501e-25	50.3022636282918
225987_at	-1.84966272272722	7.90672956897144	-12.2551704004475	7.44408839682219e-27	5.21210255917501e-25	50.3013193057104
207718_x_at	-1.72790367185964	10.2441920472068	-12.2517297913818	7.63692157564105e-27	5.34027142138905e-25	50.2759987226471
209442_x_at	-1.40359742629968	7.18175631849929	-12.2510159277796	7.67755110186832e-27	5.3618171141475e-25	50.2707453411005
205858_at	-0.782674178448575	6.02462078426584	-12.241656518836	8.23062711683161e-27	5.74073101828256e-25	50.2018743253893
213670_x_at	0.683194817439963	8.01644403312568	12.2393025665943	8.37587695613114e-27	5.83458888016824e-25	50.1845544730345
242743_at	-0.812268956055162	7.33885713921366	-12.2360142136312	8.58307580144146e-27	5.97130597126271e-25	50.160360626882
232219_x_at	0.541605623026815	7.25911762559977	12.2321886421992	8.83056928081402e-27	6.13567277523023e-25	50.1322158711147
222640_at	0.7673469791574	7.44852555459385	12.2270316429359	9.17550567431824e-27	6.36724131374259e-25	50.0942785896588
215506_s_at	-1.33808226129983	5.83976155525298	-12.225498026599	9.28065495583635e-27	6.43203564851637e-25	50.0829972164946
214890_s_at	-1.24850424557823	8.16659336041884	-12.22430365409	9.36337681186577e-27	6.48114192428929e-25	50.0742115385159
233588_x_at	0.587700216991874	8.08008799593223	12.2178145111913	9.82584021153726e-27	6.79264065155297e-25	50.026481113543
226536_at	0.82503536196001	8.42668278583542	12.2165110415248	9.92144834962398e-27	6.85006395345151e-25	50.0168941529517
206049_at	-0.683922144751752	6.82954327067267	-12.2134990529373	1.01459403804003e-26	6.99621517670206e-25	49.9947419036483
214889_at	-1.1976994380772	7.41956513979592	-12.2105897258707	1.03675917185237e-26	7.14004144418331e-25	49.9733457475809
223580_at	0.770757020831931	7.07405631812665	12.2100945479328	1.04057958680367e-26	7.15732657104648e-25	49.969704147598
205181_at	0.51541344632484	6.57221304023097	12.2086571972274	1.05174884056813e-26	7.22505150062231e-25	49.9591338616939
220367_s_at	0.507192028467399	7.67609172364606	12.2064900187402	1.06881594965573e-26	7.33307103750607e-25	49.9431968947456
207072_at	-0.892558393255401	6.84556744922437	-12.205900217985	1.07350843968611e-26	7.35602464448903e-25	49.9388597255173
224606_at	-1.15409637385169	10.8117478070523	-12.1990983331209	1.12913323827567e-26	7.72631687664353e-25	49.8888443412087
236278_at	1.33391371480733	5.45750772470351	12.1988189015635	1.13147889388905e-26	7.72631687664353e-25	49.8867897559612
206754_s_at	-2.52443005800495	12.1367282970397	-12.1987816926207	1.13179160663483e-26	7.72631687664353e-25	49.8865161693132
230120_s_at	-1.75009608122437	9.77156244878353	-12.197641842611	1.14141307428804e-26	7.78227118927498e-25	49.8781352625264
232065_x_at	1.00046048864173	5.1322393674971	12.1947447338938	1.16623648294437e-26	7.94160511758612e-25	49.8568345828332
1552281_at	-1.11331500753795	8.86396205663208	-12.187042421983	1.23488369938137e-26	8.39859320975275e-25	49.8002091837328
206688_s_at	0.425308474707279	9.06769192734159	12.1863899262468	1.2408811008729e-26	8.42888551765815e-25	49.7954125400799
209291_at	-2.08739825248172	7.66513246607516	-12.1859686175912	1.24476898351282e-26	8.4447911175883e-25	49.7923154328158
218631_at	-0.777894118255947	8.20541788896088	-12.1829881200149	1.27262268896907e-26	8.62304502638559e-25	49.7704059444026
218698_at	0.79673735254932	8.73639942222262	12.1824296049995	1.27791096292626e-26	8.64814763547607e-25	49.7663004505361
213842_x_at	0.674143615900407	9.16382700367805	12.1775806937155	1.32475401306343e-26	8.95405828161301e-25	49.7306590270147
225933_at	0.683091624363939	6.54147931660356	12.1773415986133	1.32710761493788e-26	8.95887863715729e-25	49.7289016583352
211342_x_at	0.433025574500969	7.00272463497847	12.1766018541826	1.3344159599836e-26	8.99709368180053e-25	49.7234645207285
228168_at	-0.655739245506925	7.57887453756472	-12.1763142544122	1.33726814671464e-26	9.00520657170485e-25	49.72135067448
243713_at	-2.09700473597827	7.38739845845427	-12.1758535595689	1.34184963482874e-26	9.02493030873179e-25	49.7179646080652
213329_at	0.787623445521162	6.24271602830401	12.1738550504758	1.3619063021275e-26	9.14855951760012e-25	49.7032760473297
224300_x_at	-1.54859059005903	9.87887098438172	-12.1734895449831	1.36560667266409e-26	9.16214707791206e-25	49.700589723523
213451_x_at	-0.775691842595782	7.68236921701967	-12.1726830699845	1.37380693628596e-26	9.20585499526201e-25	49.6946625032752
224299_x_at	-1.57235722570074	10.0992793395759	-12.1721149756808	1.37961281468486e-26	9.23343071671375e-25	49.6904873199311
229029_at	-0.701728580669259	4.96455293587724	-12.1700507606029	1.40091578682975e-26	9.36453046097098e-25	49.6753168020904
234138_at	-0.740108819846175	5.21493144803804	-12.1694728128497	1.40693887952124e-26	9.39329499111164e-25	49.6710693905663
204326_x_at	-1.82678102825654	11.9785051070664	-12.1572936410229	1.54004933901572e-26	1.02694401161985e-24	49.5815727805065
235694_at	0.838193713117159	6.00195403645119	12.1520393368258	1.60128778822332e-26	1.06647719485659e-24	49.5429681215057
226901_at	0.822160240209753	8.68891364521989	12.1461763178122	1.67249304510015e-26	1.11254400331369e-24	49.4998951686751
223845_at	0.725659048177287	5.81265598336351	12.1457881489754	1.67731727298978e-26	1.11439572055707e-24	49.4970436197941
202220_at	0.752868082664595	9.69628950656583	12.1437892745318	1.70238033103052e-26	1.12967311079672e-24	49.4823598758065
219007_at	0.662048413433117	9.0992388619243	12.1436014854526	1.7047540556434e-26	1.12987540340841e-24	49.4809804018806
225516_at	-1.80205111864571	11.4569933719329	-12.1351029457229	1.81570718953718e-26	1.20195414232962e-24	49.418555891581
239952_at	0.513487406801575	4.75325315931569	12.134276923422	1.82686823610056e-26	1.2078783895661e-24	49.4124889773991
221215_s_at	-0.975338653949199	9.90275965497137	-12.1316920849017	1.86223822617336e-26	1.22977528713429e-24	49.393504582481
227898_s_at	0.821439982463307	6.72966732531564	12.1274522443581	1.9217401968693e-26	1.26753620014038e-24	49.3623668235983
203658_at	-0.998562207523491	9.63907687027539	-12.1250036212304	1.95696442468766e-26	1.28921228136872e-24	49.3443849585669
225837_at	0.724280605008217	6.69884095616496	12.1203967075648	2.02499176313441e-26	1.33242018265132e-24	49.3105553947394
236719_at	-0.585373002365072	6.75694550465038	-12.1166318631818	2.08233294386241e-26	1.36850119209576e-24	49.2829113298462
212412_at	-0.729374665275198	11.1418101153979	-12.1154658175572	2.10041908029519e-26	1.37872821192502e-24	49.2743497903145
212791_at	0.631121751016114	7.34847674758773	12.1150899486528	2.10628239284581e-26	1.38091717071415e-24	49.2715900582802
228807_at	-0.977955242883307	5.92323168523925	-12.1095996428745	2.1938127013091e-26	1.43657905343638e-24	49.2312807878657
202672_s_at	-1.76071909603671	9.48636038691216	-12.1090551749384	2.20268836318862e-26	1.44066370753078e-24	49.227283568861
223781_x_at	-2.12715566266776	11.3487629124548	-12.1028650047284	2.30615217137769e-26	1.50652976717046e-24	49.1818410111897
206364_at	0.968722127407118	5.71790044410438	12.1022150409921	2.31729322416167e-26	1.51199922163849e-24	49.1770698573975
225362_at	0.686766748195192	6.20761044116163	12.1019612914087	2.32165731573806e-26	1.51303903322676e-24	49.1752071861821
233958_at	-0.746665750488122	5.65788216645607	-12.0983997005102	2.38378340591383e-26	1.55167536528215e-24	49.1490638845691
231773_at	-1.46945967460582	6.52474951865108	-12.0967824194173	2.41253915017668e-26	1.56852381676903e-24	49.1371930224939
205363_at	-2.54985581731627	8.15533864558041	-12.0960104914649	2.42638602103367e-26	1.57473191228659e-24	49.1315271807043
222547_at	0.936849047744641	6.00267182258461	12.0959288760357	2.42785466856849e-26	1.57473191228659e-24	49.1309281394916
230193_at	-0.679662318922141	4.74090047982394	-12.0902625347141	2.53201736910627e-26	1.64034477555161e-24	49.0893404010015
205943_at	-2.22372472824889	11.8754409192674	-12.0892710214709	2.55069710206124e-26	1.65048839851742e-24	49.0820636796386
237310_at	-1.08792061353954	9.11748866188404	-12.0798156204842	2.73588696202649e-26	1.76822478884204e-24	49.0126768078997
202815_s_at	-0.607674843936421	7.28457947524948	-12.076581168294	2.80226706196617e-26	1.80898594627847e-24	48.9889439760989
209932_s_at	0.861570381347002	9.30026516173123	12.059772156575	3.17399872458301e-26	2.046535919075e-24	48.8656295156375
203894_at	0.56750937313963	6.23183116349665	12.056559834674	3.25044885751577e-26	2.0915691381555e-24	48.842067431795
229144_at	-0.609856510691726	6.09710906617536	-12.0565161562615	3.2515009215645e-26	2.0915691381555e-24	48.8417470639695
226553_at	-1.05270249453006	8.6971136864797	-12.0500281825146	3.4116076733864e-26	2.19197799843119e-24	48.7941625282569
234950_s_at	0.487875954085078	8.36718003738736	12.046975776111	3.48963062736432e-26	2.23803808152263e-24	48.7717772700999
234735_s_at	0.493717469400382	6.90816449672542	12.04690379577	3.49149185259421e-26	2.23803808152263e-24	48.7712494067425
213404_s_at	0.643785663016757	10.2162662656884	12.0445409236337	3.55314258362828e-26	2.27488600140318e-24	48.753921808401
219588_s_at	0.7369499943892	5.80070214370431	12.0432179310396	3.58813440875878e-26	2.2927769744517e-24	48.7442202561187
206628_at	-0.534809321156001	5.05873782085832	-12.0431672032155	3.58948293109004e-26	2.2927769744517e-24	48.7438482717386
216661_x_at	-1.73445724254898	11.4241708755541	-12.0370014167032	3.75721392923224e-26	2.39469034039862e-24	48.6986374154001
244114_x_at	1.80320270473999	5.68016204999132	12.0369802059941	3.75780422559027e-26	2.39469034039862e-24	48.6984818957358
1554408_a_at	0.829403324230116	6.91443686368269	12.0365745417373	3.7691117297262e-26	2.3990967237242e-24	48.6955075243181
213485_s_at	0.750677177068448	7.13434852465343	12.0345550618945	3.82590992823699e-26	2.43080210950306e-24	48.6807008164538
209657_s_at	0.731931593035734	6.39748691375254	12.0344875095647	3.82782453659868e-26	2.43080210950306e-24	48.680205536029
240904_at	-1.80727580079224	7.14949419746958	-12.0311566964657	3.92342351991111e-26	2.48861705798961e-24	48.6557854151431
222428_s_at	0.743441540375056	8.7643124830917	12.0303839553119	3.94594051185127e-26	2.49999593008971e-24	48.6501202113963
1554701_a_at	0.59272277174071	6.55384500417826	12.0298497766528	3.96158132405018e-26	2.50699699710721e-24	48.6462040290195
229223_at	-1.23691875860696	7.64547261539851	-12.0282107875722	4.00995817991413e-26	2.5346741444404e-24	48.6341884715808
219539_at	0.67800743840619	7.91884419000699	12.0222421832179	4.19116362292568e-26	2.64615050796347e-24	48.5904351707588
214415_at	-1.71139372455719	10.4708619165261	-12.0202630499674	4.25303523373482e-26	2.68211331662771e-24	48.5759280290124
212766_s_at	0.619747296729933	8.93348305959102	12.0145200536156	4.43777905364084e-26	2.79539132014403e-24	48.5338345354445
204341_at	1.96608895180237	6.68731051941384	12.0102728759544	4.57953461250966e-26	2.88136087319113e-24	48.5027075204217
203459_s_at	0.432710226014272	8.43134665668823	12.007911947768	4.66027818162892e-26	2.92878909474454e-24	48.4854056233158
210764_s_at	-1.58000192334765	8.15079423780029	-12.0040749785505	4.7945428630477e-26	3.00970539516809e-24	48.4572882501051
226805_at	0.658592616572341	7.45356140405762	12.002416425265	4.8537676578552e-26	3.04338476576861e-24	48.4451349535682
227179_at	0.99875549963198	6.96287568115559	12.0017370807114	4.8782363537496e-26	3.05521928884549e-24	48.440157061269
239154_at	0.725076157839143	5.60611734224894	12.0013024090397	4.89395691699214e-26	3.0615540562164e-24	48.4369720401408
208700_s_at	1.3640101534474	8.91772147025396	11.999561643498	4.95742246985296e-26	3.09770839068741e-24	48.4242169764779
218457_s_at	0.650802010858836	6.73816408314157	11.998820494928	4.98469215862467e-26	3.11118848981679e-24	48.418786502047
207735_at	-1.30633176100667	7.38306668085188	-11.9968533479084	5.05779890138019e-26	3.15321428540041e-24	48.4043733635235
213122_at	-1.01734484182444	5.85625110680242	-11.9961174993083	5.08541991687886e-26	3.16681913250291e-24	48.3989819894215
206414_s_at	1.19537029907586	7.55262201747473	11.9950858964828	5.12439598134933e-26	3.18745601058577e-24	48.3914238222121
213931_at	-1.44023248349212	10.8159343665011	-11.9948894639593	5.13185130915042e-26	3.18846183784564e-24	48.3899846509296
206632_s_at	1.46805854417528	5.527386484439	11.9925398220987	5.22187201859469e-26	3.24070564263082e-24	48.3727703009745
220486_x_at	0.78882995215378	6.95267690302745	11.9911047521688	5.27762628612909e-26	3.26867828362704e-24	48.3622568098711
201622_at	0.425412875282021	9.2490343492605	11.9910717422141	5.27891572731593e-26	3.26867828362704e-24	48.3620149783174
212541_at	0.741240759694925	7.63805187368137	11.9873107199784	5.42790629069219e-26	3.35712623163729e-24	48.3344626178152
236147_at	-0.578553182534574	6.21574536127408	-11.9805769060723	5.70521795248223e-26	3.52465009093792e-24	48.2851370478922
228728_at	-1.12092543498309	8.93618828203511	-11.9791667758198	5.76505599869981e-26	3.55759325714116e-24	48.2748085384228
222291_at	-1.3135489640927	7.56229066494767	-11.9779011285516	5.8192959412022e-26	3.58701139093539e-24	48.2655385244478
223057_s_at	0.599409735425557	6.10111676831935	11.9765609932874	5.87728309701367e-26	3.61867036952883e-24	48.2557231721297
201061_s_at	-0.95443883443305	11.7720209083203	-11.9751982826441	5.93683817364346e-26	3.65122233307646e-24	48.245742723468
231691_at	-1.8474822507315	10.3143613447936	-11.9728534041908	6.0407299341276e-26	3.7109379515468e-24	48.2285694980119
235680_at	-1.03574803013541	7.2932551868827	-11.9701627085529	6.16217981551616e-26	3.7812935535369e-24	48.2088645234246
227742_at	-1.42827898069191	6.40102431064647	-11.9661054762505	6.34993205217116e-26	3.89213063036165e-24	48.1791537449159
214075_at	0.584511867593511	7.23891852944121	11.9638996719953	6.45439127999502e-26	3.95172276877094e-24	48.163001760116
220107_s_at	-0.772819888089987	6.16414002313826	-11.9603867004169	6.62430371393039e-26	4.05121051208153e-24	48.1372794190611
211944_at	0.614328335255012	7.87858471550384	11.9483238630563	7.24244219914118e-26	4.42428966243509e-24	48.0489668890081
218412_s_at	0.638912033044235	7.08963460586089	11.9472305241529	7.30123508489641e-26	4.45522180660835e-24	48.0409634929579
209219_at	0.81383253184794	8.98964736675969	11.9392178850117	7.74688427130469e-26	4.72188159273173e-24	47.9823148385292
229182_at	0.383467755656029	6.70449932761872	11.9371170544057	7.86815272038458e-26	4.7904506635269e-24	47.9669392305129
204999_s_at	-1.85509565735594	8.33347918975901	-11.9354163017571	7.96771268738676e-26	4.8456647326977e-24	47.9544921670733
205638_at	-0.825194541342515	4.06010644903876	-11.9340471977403	8.04877057703008e-26	4.88951621271795e-24	47.944472583943
222982_x_at	-0.712194488484203	12.7804099029889	-11.9321471617561	8.16262702260352e-26	4.95317277317162e-24	47.9305678823891
211946_s_at	0.454359902329754	11.3469001638408	11.9297379827597	8.30930590701895e-26	5.03658294672615e-24	47.9129379240738
206659_at	0.738411795365871	5.95756063534341	11.9279377077032	8.42062647901781e-26	5.09839993235698e-24	47.8997643430939
55065_at	0.658481871627207	7.98031397005895	11.9268597762624	8.48799148386607e-26	5.13349589045822e-24	47.891876753115
217022_s_at	-3.26046482971843	9.69373182243624	-11.9241694786617	8.65847528235818e-26	5.23081095791402e-24	47.8721916335277
218103_at	0.540329988062947	8.62787391774473	11.9231318075021	8.72514144077638e-26	5.26526132049857e-24	47.8645991793426
209457_at	-1.4238133328379	8.12649371734575	-11.9226462200239	8.75651409055492e-26	5.27836097160569e-24	47.8610462738344
37424_at	0.458277306681908	7.19481182286236	11.9215115754456	8.83026012690272e-26	5.31694593506657e-24	47.8527445293113
204704_s_at	-2.7468846041556	10.1594085163554	-11.9185012814271	9.02892975930484e-26	5.43058305005413e-24	47.8307202656164
205728_at	-2.44767013808888	7.69218871356555	-11.9177193091183	9.08126291140723e-26	5.45605073026054e-24	47.8249993142545
228717_at	-1.24217634630738	7.83131992162878	-11.915560912966	9.22728813609772e-26	5.53769106567807e-24	47.8092088124127
214742_at	0.609683714249122	6.52485043540165	11.9123732631384	9.44724163120922e-26	5.66347099017815e-24	47.7858896284092
213720_s_at	0.70140787531892	8.20639792579521	11.9106605482141	9.56757402017125e-26	5.72931929784663e-24	47.7733608823067
224962_at	0.547483467924478	7.51301022298796	11.9090828966551	9.67976940004812e-26	5.79015603773087e-24	47.7618205044188
204477_at	0.630527163345355	6.16296624866389	11.9079736104057	9.75944165532053e-26	5.83142655494551e-24	47.7537063836751
202184_s_at	0.602489700946634	8.61217064011319	11.9058507211342	9.91374219724439e-26	5.91714975538916e-24	47.7381785162691
213460_x_at	0.693926898798765	8.50710892280945	11.9043512375727	1.00241951611801e-25	5.97617468597051e-24	47.7272109266443
224243_at	-1.43507267228101	9.64934441501827	-11.9042119187156	1.00345195961309e-25	5.97617468597051e-24	47.7261919303581
1558549_s_at	-2.10522131069988	8.49215710196942	-11.9023294211976	1.01750693611171e-25	6.0532795535805e-24	47.7124233635647
227892_at	1.65558901069646	7.26536944213163	11.9010772513045	1.02696438194231e-25	6.09839779310655e-24	47.7032652802471
201599_at	-1.61363814664048	10.6116261984221	-11.9010298310482	1.02732425789794e-25	6.09839779310655e-24	47.7029184636749
212137_at	0.45423405665278	10.3763043227325	11.900238784722	1.03334615501238e-25	6.12748464318035e-24	47.6971330504365
238091_at	-0.518774565644393	5.3581295919295	-11.8970789604327	1.0577538225318e-25	6.26541317895112e-24	47.6740241647092
214212_x_at	-0.701594725295182	8.5473919273112	-11.8963652029608	1.06334629117784e-25	6.29171516794102e-24	47.6688044032796
1556597_a_at	0.769241643746548	4.79582220948444	11.8953392979046	1.0714362157193e-25	6.33272143388294e-24	47.6613020082577
225193_at	0.914482654220436	6.32703078437769	11.8935481044593	1.08570838007105e-25	6.41013964981838e-24	47.6482034488087
217757_at	-1.27553069541767	12.8721548146914	-11.8911223006551	1.10533987926902e-25	6.51899857737785e-24	47.6304648557579
1552619_a_at	0.986179530063161	4.32430457716911	11.8897632310044	1.11649287858352e-25	6.57767266214473e-24	47.6205270740985
212832_s_at	0.608341478939469	8.10788014963984	11.8856186385675	1.15120272907084e-25	6.77485287098553e-24	47.5902226091019
219873_at	-1.88310419444321	9.42178047145959	-11.8845370954428	1.1604361048997e-25	6.82184036564988e-24	47.5823149703199
222001_x_at	0.606556349433912	9.1145161999287	11.8831655300315	1.17225178007779e-25	6.88389101778369e-24	47.5722870872947
218977_s_at	0.501779807741891	6.35324212306083	11.8799537578183	1.20039200066491e-25	7.04156910121512e-24	47.5488059941896
212810_s_at	0.832452578503148	7.72520341727296	11.8738630868216	1.25561948617855e-25	7.35763379814044e-24	47.5042814209833
218622_at	0.880325399454273	7.88354792176228	11.8734240735134	1.25969682132147e-25	7.37361441616609e-24	47.5010723085645
218512_at	0.644008579444439	8.76589581341921	11.8677621277441	1.31348092979065e-25	7.674659130839e-24	47.4596868925879
222239_s_at	-0.748539397402633	7.31133325419157	-11.8677150713631	1.31393739353899e-25	7.674659130839e-24	47.4593429577716
223539_s_at	0.646539646627057	6.72813026084398	11.8650726417976	1.33982544492977e-25	7.8175092974305e-24	47.4400299588093
244627_at	-1.01168541581347	6.66128174722073	-11.8642140175758	1.34834647477846e-25	7.85883095272956e-24	47.4337546559781
200856_x_at	-0.778295759957275	7.13874923174277	-11.8620295486672	1.37026974464541e-25	7.9780961155991e-24	47.4177898150901
213448_at	0.762699680761947	7.24027375096891	11.8588399245759	1.4029208752988e-25	8.15950135917928e-24	47.3944801755176
202276_at	0.524043718518595	9.84568671092793	11.8549930981554	1.44333353839055e-25	8.38561431192797e-24	47.3663696527893
237496_at	-1.27541933930059	6.44892351319625	-11.8452918191825	1.55048135546516e-25	8.99855879553865e-24	47.2954873275454
219543_at	-1.21695844571996	11.6262192995834	-11.8434183298988	1.57206979826629e-25	9.11416644296356e-24	47.2818002397717
223062_s_at	-1.13252705751463	10.8687983464346	-11.8415881891277	1.59344818481515e-25	9.22831237723326e-24	47.2684303265991
214226_at	-0.406294387963128	7.00490171382565	-11.8401727218958	1.61018130990198e-25	9.31534235992337e-24	47.2580900989658
201041_s_at	-1.38829345140075	12.261268660174	-11.8317865835662	1.71297653871246e-25	9.89955425488927e-24	47.196833832474
232882_at	-1.35287084309694	8.4928437804193	-11.8292216053138	1.74570569045412e-25	1.00780364558954e-23	47.1781000519852
209542_x_at	-1.4758527510235	8.20401345120214	-11.8263627565144	1.78292014327816e-25	1.02820082138173e-23	47.1572210507068
225050_at	0.561587462061762	8.14927148788305	11.821634108342	1.84621903650722e-25	1.06358185907984e-23	47.1226889478229
211295_x_at	-2.45303847551815	9.98324277501818	-11.820826245605	1.85725530408068e-25	1.06881226471821e-23	47.1167896564176
219544_at	0.633778854564603	5.40019437682882	11.818695488676	1.88668039042185e-25	1.08460290696956e-23	47.1012305890207
204019_s_at	-1.58602241175248	8.81932016864176	-11.8151518126144	1.93665069836096e-25	1.11215882849198e-23	47.0753556535455
1556185_a_at	-1.57795970929158	5.94648156943217	-11.8149194837992	1.93997256128667e-25	1.11289623413392e-23	47.0736593167091
206453_s_at	-0.931587836088967	10.1382184624045	-11.8146132154224	1.94436030558734e-25	1.11424291048312e-23	47.0714231259239
244061_at	-1.14028998744816	5.65914802332541	-11.8136392364533	1.958379883087e-25	1.11968769117775e-23	47.064311797048
218367_x_at	0.503387300689326	6.82433463579926	11.8135757589	1.95929707887421e-25	1.11968769117775e-23	47.0638483320983
226329_s_at	0.754683676356064	6.88671926282086	11.8134472202033	1.96115566436187e-25	1.11968769117775e-23	47.0629098418117
218184_at	0.644064442391931	7.01620291354855	11.8133845572656	1.9620623669403e-25	1.11968769117775e-23	47.0624523263065
1560556_a_at	0.655967086125124	4.06602713709014	11.8076760879359	2.04643959323934e-25	1.16662009922317e-23	47.0207759588182
221922_at	0.981200452054493	5.89164680139832	11.8032382458561	2.11452792780943e-25	1.20417845382123e-23	46.9883794489254
204835_at	0.636092696702269	6.60851850039923	11.8024501654274	2.12685330188828e-25	1.20993582683359e-23	46.9826267144789
201329_s_at	-0.990751192915047	8.88341863091529	-11.802205576493	2.13069316060744e-25	1.21085895504947e-23	46.9808413120517
236141_at	-1.34785015278347	5.14920984864006	-11.8017979589251	2.13710781347808e-25	1.21324188167857e-23	46.9778658844591
210410_s_at	1.01852000175373	6.91490823727877	11.7909148322904	2.31568343528415e-25	1.31325461527698e-23	46.8984328367969
203284_s_at	0.969577939958595	6.82796635697628	11.7905835602149	2.32134643587504e-25	1.31510054878053e-23	46.8960152411173
206417_at	-1.29830257693202	7.55337073658544	-11.7865048847769	2.39221260122767e-25	1.35384359368753e-23	46.866250727011
205582_s_at	-0.964228115533659	6.82784045765795	-11.7846390137148	2.42534710203333e-25	1.37117475448599e-23	46.8526351708949
1558201_s_at	0.418934088327656	8.18832408642536	11.78376696671	2.44098965273833e-25	1.37859118826265e-23	46.846271880956
203731_s_at	0.33477568068612	6.75865087997349	11.7803260248203	2.50370039724856e-25	1.41254741523694e-23	46.8211645623579
206354_at	-2.99169437558244	9.48845828272407	-11.7796245352767	2.51668080346957e-25	1.41840545634555e-23	46.8160462580132
208034_s_at	-1.38441639175226	8.30552041214587	-11.7780922444666	2.54526831011295e-25	1.43303853835256e-23	46.8048663987048
211696_x_at	-1.67939636121392	10.4373563205422	-11.7726070683319	2.65028430076625e-25	1.49062797649585e-23	46.764848432365
211068_x_at	0.715454660956492	8.42548240243125	11.7714760716551	2.67246930126714e-25	1.50155932047431e-23	46.7565976186263
220307_at	-0.506595281120685	5.89129890388496	-11.7698224519846	2.70523957060657e-25	1.518409544394e-23	46.7445345201943
225082_at	0.597940618816299	8.3089192342433	11.7693286855215	2.71510216438391e-25	1.5223806417197e-23	46.7409325890311
218726_at	0.866519549821458	5.65027487838876	11.7685258112639	2.73121556146166e-25	1.52984487649339e-23	46.7350758528501
225836_s_at	0.618431581163573	4.23521501324124	11.7681089263013	2.73961987480196e-25	1.53298012523114e-23	46.7320348347679
205436_s_at	0.921854746555236	7.14984550902212	11.7663677379474	2.7750016029936e-25	1.55118897179416e-23	46.7193338016921
1554609_at	0.775691488317641	4.96848193956295	11.7655086579878	2.79262602244898e-25	1.5594446315338e-23	46.7130674400529
205189_s_at	-0.682225847113532	7.43908707554013	-11.7653569981511	2.79574896711282e-25	1.55959385435069e-23	46.7119612034921
242736_at	-1.03031522927089	8.15925679607217	-11.7640187890272	2.82345646171496e-25	1.57344314024122e-23	46.7022001912265
204880_at	-0.776618000171416	8.86401744585852	-11.7625886913383	2.85336928224851e-25	1.58849191245095e-23	46.6917692283906
204569_at	1.0683872363959	6.22381045448151	11.7615955931705	2.87432729301597e-25	1.59852990278494e-23	46.6845258661006
205043_at	-1.72835480423584	6.68011246535278	-11.7588278861019	2.93354973261325e-25	1.62980622123303e-23	46.6643398049673
201786_s_at	0.466992629326553	11.2509451101509	11.7584720712061	2.94125109460316e-25	1.63242424826791e-23	46.661744778332
226545_at	1.79342263792281	6.84785008345626	11.7579229605411	2.95317579648117e-25	1.63737857637793e-23	46.6577400451826
225540_at	1.8427756470552	7.68760290628783	11.7577522996762	2.95689174699341e-25	1.63777615596908e-23	46.6564954031258
204763_s_at	-0.924538162271344	7.37310720094423	-11.7557207228779	3.00148687738597e-25	1.66079232861884e-23	46.6416792977836
212022_s_at	1.18253977264579	5.60396589266228	11.7543312149947	3.03237361973231e-25	1.67618441795993e-23	46.6315460951817
1558501_at	0.831701876861045	3.91856666773062	11.7519984070813	3.0849430151672e-25	1.70351863384556e-23	46.6145343744062
221923_s_at	0.801373101574367	10.2228367444776	11.7436225879804	3.28129269411092e-25	1.81011351417656e-23	46.5534613869975
210404_x_at	-0.79711217856206	5.54275857054634	-11.7434139927842	3.28633854230249e-25	1.81106767720248e-23	46.5519405308821
219372_at	0.799973731255139	7.12778195058766	11.7426265056406	3.30545744422004e-25	1.81976761493134e-23	46.5461990638261
219394_at	0.419066827463536	7.71896872882874	11.7420393434601	3.31978493731059e-25	1.82581485177586e-23	46.541918200354
1494_f_at	-2.44643328971449	10.8462225667203	-11.7376164261453	3.4297188783023e-25	1.88437864286442e-23	46.5096733872223
217820_s_at	1.06249481293762	8.51847788079855	11.7373390623212	3.43673264598193e-25	1.88633447231167e-23	46.5076513927574
222083_at	-1.94538006845157	10.5416311000519	-11.7365743022409	3.45614550662554e-25	1.89508508587691e-23	46.5020763176955
228444_at	-0.537210156077112	6.17374804084506	-11.7345828818787	3.50721091461659e-25	1.92115656649905e-23	46.4875593408719
212186_at	0.744238148835555	8.64098539407972	11.7338678180501	3.52573011206213e-25	1.92936571753556e-23	46.4823468417331
211762_s_at	1.13011676566536	9.02865476848082	11.7280074966882	3.68122602102584e-25	2.01244040727011e-23	46.4396305740616
1559255_a_at	-0.605035820264856	4.38829982722103	-11.7274124524303	3.69739225449272e-25	2.01925683194611e-23	46.4352935451
213174_at	0.766858961793189	6.68695463229356	11.7263038148278	3.72770093138905e-25	2.03377553412537e-23	46.427213290482
222271_at	-0.477872710965675	6.29090143202825	-11.7251926130918	3.7583283434624e-25	2.04843898025461e-23	46.4191145323341
205240_at	0.614793224901177	5.16727086473884	11.723921018541	3.79368459461543e-25	2.06564802358656e-23	46.4098470125764
218504_at	-1.00387120601376	8.96313236951401	-11.7178152737333	3.96812808324601e-25	2.15847987062066e-23	46.3653510629802
202754_at	0.456328206201703	8.04085098812564	11.7176653757233	3.97250985982829e-25	2.15871324353037e-23	46.3642587435509
243539_at	0.809620283151935	5.96011860797664	11.7147675860297	4.05817193879582e-25	2.20307101484549e-23	46.3431429709225
229017_s_at	0.767564851111045	6.10120163884863	11.7122365867229	4.13449699212125e-25	2.24227690397932e-23	46.3247009820169
238987_at	-0.944178777382909	6.22142496824711	-11.7069362660748	4.29900352659125e-25	2.32918134521556e-23	46.2860836161434
209305_s_at	-1.55397118005721	8.45566187382669	-11.7051595137092	4.35559684604152e-25	2.35750456444862e-23	46.2731394067877
225457_s_at	0.935347732199189	6.97383146996411	11.6977434277499	4.59994911565072e-25	2.48729723814884e-23	46.2191160096143
213316_at	1.05907892901988	5.25364448583721	11.6969180281075	4.62797687823138e-25	2.49997726261969e-23	46.2131037993268
229476_s_at	-3.03887354136576	9.46640023123122	-11.6960958621902	4.65606413856862e-25	2.5110143526799e-23	46.2071152463025
223930_at	0.625229095634971	4.23312003381682	11.6960509164847	4.65760448842719e-25	2.5110143526799e-23	46.206787870402
200998_s_at	0.976417184271837	8.49728144978838	11.6860808696245	5.01216056003256e-25	2.69949827085856e-23	46.1341755518974
226566_at	0.559270037369062	7.06286455627488	11.6855728079913	5.03093227586426e-25	2.70693895942635e-23	46.1304757205045
201266_at	1.33688199492127	10.3090283635509	11.6841599565823	5.08350329466209e-25	2.73253312432461e-23	46.1201871914868
219530_at	0.518526311241007	7.58034932971493	11.6797402384791	5.25152071768904e-25	2.8200717891362e-23	46.0880043177763
213007_at	1.14485744645557	5.97816476588091	11.6781454427351	5.31349769651933e-25	2.85055058644411e-23	46.076392294032
230711_at	-1.29072270726745	7.82271850119461	-11.6763205000127	5.38531403406605e-25	2.8862429376099e-23	46.0631050017799
201578_at	1.11277363333905	7.81606454536396	11.6755795717843	5.41474706329188e-25	2.89725838687792e-23	46.0577104957852
229429_x_at	0.61864881421746	10.3144340213685	11.6755361379983	5.41647741930008e-25	2.89725838687792e-23	46.0573942682775
209921_at	2.38914329108747	6.3941550631798	11.674495475718	5.45810158953322e-25	2.91666636114655e-23	46.0498176253422
222943_at	-2.23128201197324	10.501160373821	-11.6716950485803	5.57170339873356e-25	2.97446175674522e-23	46.0294296671407
241897_at	-1.1314326135346	8.65057135353577	-11.6700649214818	5.63891352390131e-25	3.0074021902424e-23	46.0175624014706
201518_at	0.791213041541557	8.36959929553111	11.6694109232537	5.66610456458744e-25	3.01895579108111e-23	46.0128014328624
203897_at	-0.608127721165244	10.2449203204194	-11.668346694333	5.71063139229216e-25	3.03971454412526e-23	46.0050542120025
208765_s_at	0.507578462487521	8.88851021156584	11.6629035604725	5.94388464027962e-25	3.16079232579933e-23	45.9654327884069
201618_x_at	0.577016117793839	9.0600849753024	11.6621225578728	5.9781232052267e-25	3.17590702925142e-23	45.9597481219309
222550_at	0.559761757448406	9.25911193672848	11.6617838545069	5.99303278070077e-25	3.18073371479506e-23	45.9572828383595
244222_at	-0.512252915297975	6.90452832563353	-11.6604621701243	6.05156827555064e-25	3.20868250711308e-23	45.9476630060532
235849_at	-0.761187928597494	6.37418338493211	-11.6561992587546	6.24427947796284e-25	3.30765116517929e-23	45.9166373926556
206188_at	0.881225127456648	6.24679527640263	11.6535366965085	6.3677369532266e-25	3.36977924638144e-23	45.8972605963903
244282_at	-0.645737597945794	5.00331951684107	-11.6502394490263	6.52400213577319e-25	3.44913193263293e-23	45.8732663958746
202037_s_at	-1.12818062504151	6.12859153065473	-11.6499325436158	6.53874029051389e-25	3.45358049792877e-23	45.8710331185326
222958_s_at	1.34183679757129	5.05955220300912	11.6478205855633	6.64106467738619e-25	3.50423637899606e-23	45.8556652995044
235720_at	0.842789484606768	5.89529306914958	11.6460800538743	6.72659256219413e-25	3.54594015057054e-23	45.8430007107737
210063_at	-0.928045403100056	7.47340327134686	-11.6440662823321	6.82691862019914e-25	3.59535686214981e-23	45.8283485389813
202525_at	-0.982739517540477	6.11670793165841	-11.6433334977133	6.86379504224945e-25	3.61129516996502e-23	45.8230169649482
211440_x_at	-1.167027532647	7.859976727244	-11.6393725880312	7.06658840600341e-25	3.71441378842218e-23	45.7941997298558
211577_s_at	-1.47380475981622	7.78011694068786	-11.6348583430683	7.30500622292739e-25	3.83604139281475e-23	45.761359725463
223337_at	0.608027213330468	6.76906309674554	11.6343204536126	7.33394420435051e-25	3.84753789464164e-23	45.7574469253034
235129_at	-1.29265091521287	6.27554426898641	-11.6335181532725	7.37731980721259e-25	3.86657933427352e-23	45.7516107895162
206316_s_at	1.04979403493414	6.06599909644712	11.6333537404969	7.38624016102476e-25	3.86754299054694e-23	45.7504148217308
202153_s_at	0.606451452013319	8.43471245023934	11.6272512632906	7.72505498140213e-25	4.04107689367159e-23	45.7060272953528
223394_at	-0.763137460417972	7.74693091981833	-11.62708543295	7.73447516550887e-25	4.04213293984628e-23	45.7048211779213
57532_at	0.508584687829969	7.58559220324378	11.6265378980979	7.76565994073026e-25	4.05455053865298e-23	45.7008388772542
235751_s_at	-0.9371850272894	6.34016777126564	-11.6256672999529	7.81550311570922e-25	4.07667690217982e-23	45.6945069865878
219521_at	-0.722958338899746	6.6434847182108	-11.6249854277993	7.85476408617193e-25	4.09324647937125e-23	45.6895477892709
224657_at	-1.10364343960037	12.1997049705349	-11.6243423733266	7.89197017943644e-25	4.10871465595388e-23	45.684870976121
235520_at	0.972161826851153	5.71221896243642	11.622883191292	7.97704921363639e-25	4.14905322575547e-23	45.6742588616947
229831_at	-2.52397399757426	6.60446610352495	-11.6207132592459	8.1052634424966e-25	4.21172932811671e-23	45.6584783294726
214665_s_at	-0.705698186881607	11.1077296191323	-11.6194632098426	8.18005554826032e-25	4.24655298153176e-23	45.6493878515241
209609_s_at	0.637063428323348	9.60493219835604	11.6178149677444	8.27972498910274e-25	4.29421292336057e-23	45.6374020523195
228465_at	0.871699351612181	6.95756339875278	11.6153711352843	8.42973700026835e-25	4.36786742690375e-23	45.619631608024
238178_at	-1.12556870477409	6.22800223062095	-11.6136208317272	8.53884024559075e-25	4.42020551973884e-23	45.6069047675294
46323_at	0.718448947041022	8.33234174909201	11.6134207148032	8.55140366994374e-25	4.42251712714619e-23	45.6054497041537
202322_s_at	0.606297937810064	8.60106090579956	11.6124616841804	8.61186832035259e-25	4.44957393168795e-23	45.5984766163332
240509_s_at	-1.49125209937359	5.29922302347055	-11.6110374988822	8.70244739196616e-25	4.49212438012711e-23	45.5881216667664
236217_at	-0.941319890557964	7.0284140016158	-11.6108074490958	8.71716756071871e-25	4.4954737676443e-23	45.586449053381
216381_x_at	-1.30536562680769	9.26711660106338	-11.6102582173626	8.75241166312472e-25	4.50939111470029e-23	45.5824558107364
32259_at	0.414643714702741	8.19193534311132	11.6087267156828	8.85144015182522e-25	4.55611405289002e-23	45.5713211293546
237460_x_at	-0.770452527482885	5.98351408311383	-11.6067805904056	8.97889214173469e-25	4.61736569243462e-23	45.5571724864496
209698_at	0.515499563236679	7.07635761636433	11.6018179540339	9.3122397796764e-25	4.78428364146253e-23	45.5210960212772
218921_at	-0.988311646374497	7.63559508621708	-11.6014738752339	9.33580433774107e-25	4.79188235241591e-23	45.5185948440006
200771_at	1.06067834842087	9.85760026558132	11.6005398616309	9.40007133526411e-25	4.82033892800731e-23	45.5118054073064
221983_at	0.501866158892705	8.90885207861625	11.6002842703269	9.41773464317574e-25	4.8248662482904e-23	45.5099475129588
36829_at	-0.73733069646385	8.42486023598159	-11.5995827430829	9.46638579154085e-25	4.84524580349972e-23	45.5048481611797
204383_at	0.43261825110535	6.17928097736088	11.5992557353788	9.48914944166648e-25	4.85234942376153e-23	45.5024711918938
203035_s_at	0.554061084794811	7.56705390250415	11.5969027535558	9.65456249983425e-25	4.93231638731009e-23	45.4853682222214
216333_x_at	-0.736001562481689	7.66045981310226	-11.5925260060565	9.96993060415879e-25	5.08867121574695e-23	45.4535575611316
1553987_at	0.45211498462053	6.74952516532452	11.5910451839344	1.00789407811369e-24	5.13950693632332e-23	45.4427954758585
214830_at	1.16295818757513	7.56612170980596	11.5909062735799	1.00892273880278e-24	5.13995312819366e-23	45.4417859429097
203022_at	0.873930693302341	6.98851927050317	11.5903022460711	1.01340787750119e-24	5.15799109170292e-23	45.4373962000299
221928_at	-0.961523804350811	9.4825805931249	-11.5888514462694	1.02426202051877e-24	5.20838191122826e-23	45.4268528133806
225929_s_at	0.699251545876736	8.96991512956867	11.588375495479	1.02784803290351e-24	5.22175484846135e-23	45.4233940123361
218956_s_at	0.451968861048158	7.95092964024201	11.5879950675698	1.03072333598006e-24	5.23149568288839e-23	45.4206294152488
213869_x_at	0.882941555457114	7.18557887005551	11.5774450876218	1.11373671697492e-24	5.64758619537154e-23	45.3439710956547
201930_at	0.980496086529001	8.82621159828117	11.5768079242029	1.11895855968818e-24	5.66880183861322e-23	45.3393419017005
236772_s_at	-1.02207842036231	7.4499310195123	-11.5765635084408	1.12096812969596e-24	5.67371941307558e-23	45.3375661609517
218638_s_at	1.08306702587534	9.3022961345549	11.5733445502148	1.14777241900062e-24	5.8040088073038e-23	45.3141805234751
212929_s_at	0.671908485780383	8.64925817533718	11.5692684661314	1.18263286792353e-24	5.97475752228562e-23	45.2845702607392
203002_at	-0.971781428469368	8.45954594163802	-11.5662842736804	1.20882253742531e-24	6.1014256225886e-23	45.2628936050395
217286_s_at	0.594189448922586	8.71242616802962	11.5640784035873	1.22855254024467e-24	6.19528530751451e-23	45.2468714622002
236044_at	-0.941384543117231	5.87498833569841	-11.5631647253696	1.23681851118711e-24	6.23121488482116e-23	45.2402352688973
206401_s_at	0.500891288490465	5.43376526454608	11.5553197381449	1.31011260327873e-24	6.59439443344342e-23	45.1832613526008
212287_at	0.495788348416792	9.43938884351186	11.5514392773742	1.34795204060017e-24	6.77861001779902e-23	45.1550833044
218682_s_at	0.437515210760318	7.51602842435157	11.550184571639	1.36041864788953e-24	6.83500861243704e-23	45.1459727495368
228899_at	0.813420748418468	7.3345620230382	11.5469694897617	1.39289053200801e-24	6.99172156475674e-23	45.1226288455559
228325_at	-1.5097252716767	8.02341917385976	-11.5458311227729	1.40457218910832e-24	7.04388438602134e-23	45.1143638467795
226694_at	-0.661871342137889	10.0116108327312	-11.5448716303933	1.41449410745439e-24	7.08713455875292e-23	45.1073977111263
205406_s_at	0.867688572404022	5.0687285295452	11.5443788328024	1.41961716067254e-24	7.10628340933178e-23	45.1038199447594
205392_s_at	-1.17061226105622	9.15902781051169	-11.5416971928356	1.44782109092526e-24	7.24082905116309e-23	45.0843516205786
202861_at	-0.992176053151661	8.61815511885549	-11.5411320843164	1.45383547581896e-24	7.26425588663319e-23	45.0802491611362
219564_at	-1.58556422892445	4.97582372817188	-11.5403281801589	1.46243428494417e-24	7.30054146285701e-23	45.0744132306447
201110_s_at	-2.22237136614886	9.13103498281229	-11.5367597891346	1.50121914908364e-24	7.48731336884974e-23	45.0485098073329
202036_s_at	-0.787879306659963	5.64944053405982	-11.5357908536294	1.51192643017601e-24	7.53383559591261e-23	45.0414765311689
218240_at	0.453292158595353	8.00375296101442	11.5312958412699	1.56260341814665e-24	7.77925801962107e-23	45.0088502738714
1558797_at	0.587688179988878	3.79916144141184	11.5305562276161	1.57110262039463e-24	7.81128867211583e-23	45.0034822314305
243894_at	-1.34694365299799	8.06576097862594	-11.5304872214245	1.57189794566409e-24	7.81128867211583e-23	45.0029813958639
215170_s_at	0.613155275303209	4.60250624233646	11.5255380553693	1.62999851862793e-24	8.09264628162066e-23	44.9670631768005
208794_s_at	0.69077113735834	8.51359847793543	11.5240759293804	1.64756929933497e-24	8.17245251086112e-23	44.9564526621472
1569921_at	-0.458178209397285	4.59174568601683	-11.5204334522983	1.69216757284645e-24	8.38605695606741e-23	44.9300210487877
235979_at	-1.63533579903328	6.99286532589007	-11.5114140300271	1.80784961295389e-24	8.95123217699465e-23	44.8645809550432
214695_at	0.641199263642306	6.43999922183989	11.5063357883475	1.87641788435621e-24	9.28210075380299e-23	44.8277417924045
213068_at	-2.38867683886769	6.42926238198724	-11.5062154917224	1.87807323035766e-24	9.28210075380299e-23	44.8268691739242
204484_at	0.646439324702417	8.86377467669058	11.5028770089244	1.92459799558945e-24	9.50344216393548e-23	44.8026531312919
212370_x_at	0.750989627584136	8.74145551855018	11.5021393173572	1.9350324115002e-24	9.54633469641015e-23	44.7973024524866
242153_at	-0.915862265635264	7.90020479329809	-11.5015201671833	1.94383361933496e-24	9.57469694375258e-23	44.7928116556173
219277_s_at	-1.5399296094744	9.16919415931339	-11.5014882928842	1.94428779056664e-24	9.57469694375258e-23	44.7925804678426
212852_s_at	0.501469857463379	10.6303032363444	11.5007611473032	1.95467754501717e-24	9.6171896185606e-23	44.7873064466833
1557116_at	-0.813484391554425	8.36481049819325	-11.4986768866211	1.98476605857509e-24	9.75643823194971e-23	44.7721896857788
222360_at	0.642407797437826	5.00964534440832	11.4972879680294	2.00507251595865e-24	9.84739436277427e-23	44.7621165090606
230234_at	-0.583908942801084	6.94778310556714	-11.495395182705	2.03307956191489e-24	9.9759725170582e-23	44.7483895321352
228401_at	1.04385664665277	7.29192825348749	11.4928282159784	2.07168646039891e-24	1.01562847990813e-22	44.7297741540346
208820_at	0.683779515404499	9.55187230115499	11.492474273435	2.07706674599422e-24	1.01735288070836e-22	44.7272074841021
206069_s_at	-1.55276193777898	6.9141905332073	-11.4911376230969	2.09751113238051e-24	1.02644601678044e-22	44.717514739972
236500_at	0.677896806020313	5.33647676108244	11.4906412277284	2.10515460214427e-24	1.02926417445752e-22	44.71391519476
227314_at	1.66098498623273	5.55339444947431	11.4858158203721	2.18091834954929e-24	1.06535325423913e-22	44.6789265055296
226446_at	0.659640042967442	6.95163930961607	11.4826028580886	2.23286668286881e-24	1.08975467516992e-22	44.6556316690134
209814_at	-0.562644135064945	9.5942260124466	-11.4809659728532	2.25980493699521e-24	1.10191720557249e-22	44.6437644675111
215691_x_at	0.577389992623203	10.3594543948041	11.4808054643476	2.26246380963965e-24	1.10222958105129e-22	44.6426008258729
212405_s_at	0.622895401812091	8.13137611433999	11.4804934055609	2.26764208919229e-24	1.10376771316451e-22	44.6403384993814
37425_g_at	0.471557375222246	6.23454837105006	11.4771005743674	2.32471084077201e-24	1.13053814022334e-22	44.6157425952272
202972_s_at	-0.978961152647074	7.58347534809752	-11.4767181570109	2.33123238087939e-24	1.13270101438582e-22	44.6129704278362
206734_at	0.707038111355772	7.04924341685083	11.475923383649	2.34484442245381e-24	1.13830211949751e-22	44.6072091432463
222654_at	0.94007677584274	7.96810575486581	11.475358204975	2.35457239115181e-24	1.14200943159834e-22	44.6031122461485
221006_s_at	0.376866083808529	6.80459720053317	11.4639427115547	2.5599034574886e-24	1.2404969611697e-22	44.5203743383608
203574_at	-1.2680106704306	9.51109468650056	-11.4633196411413	2.57161084051047e-24	1.24506545064538e-22	44.515859032829
205656_at	0.772894283979343	7.38417834018308	11.4629228537228	2.57909421149278e-24	1.24758257017055e-22	44.5129836026331
219772_s_at	1.87795594489695	5.44675111596116	11.4564345780937	2.70458857744852e-24	1.30713005292209e-22	44.4659682261999
231845_at	0.43648988669116	7.46893051944429	11.4536399875694	2.76049933235882e-24	1.33297214887809e-22	44.4457202094957
223335_at	0.611399587805302	8.97626907001407	11.4489931105022	2.85603084598401e-24	1.37788350346047e-22	44.4120544595866
218460_at	0.662252269652179	8.18810102450001	11.4433963308012	2.97547585152123e-24	1.43424238904792e-22	44.3715116327146
222606_at	0.69109980525246	7.86180358279468	11.4415519129622	3.01591988354345e-24	1.45245531393262e-22	44.3581518988677
239652_at	-1.44890285511814	8.40681685740565	-11.4380453805973	3.09432792656679e-24	1.48851486399895e-22	44.3327544866986
231233_at	0.827513657683657	5.3535109736636	11.4379607109371	3.09624610532804e-24	1.48851486399895e-22	44.3321412595396
1558603_at	-1.2652175758306	6.07264381516959	-11.4359567276011	3.14199373538238e-24	1.50917945356586e-22	44.3176275922255
203233_at	-0.951078016832339	9.13274820319596	-11.4354908102605	3.15272604196258e-24	1.51300375509405e-22	44.3142533247622
223316_at	-1.1330192906156	8.68691939075785	-11.4348586344993	3.1673465347357e-24	1.51868565672977e-22	44.3096750385183
207244_x_at	-1.90069618406291	10.1369382838091	-11.4318949835164	3.23679398133898e-24	1.550623067569e-22	44.2882128478666
201451_x_at	-0.726153720483001	5.7737044579777	-11.4303376738561	3.27389283452878e-24	1.56702111632007e-22	44.2769357023928
223202_s_at	0.611145725491677	6.26098655340219	11.4288803191921	3.3089943832259e-24	1.58243529116564e-22	44.2663827433103
239901_at	-0.886922016749546	8.94062877635612	-11.4269748449005	3.35545582968542e-24	1.60325029944541e-22	44.2525854111581
209355_s_at	-1.0798071067502	9.23712668821074	-11.4245066104106	3.41660726050895e-24	1.63104171606797e-22	44.2347141027393
224707_at	0.710214107524463	9.77414101136078	11.4238830040727	3.43223235648826e-24	1.63706991864536e-22	44.2301990292267
229947_at	1.75054685039394	5.00472154148657	11.4222395880884	3.47375191452237e-24	1.65542769029503e-22	44.2183005804288
203316_s_at	0.806271822096969	10.9440835108479	11.4218085428651	3.4847245606188e-24	1.65920891394136e-22	44.2151798577265
231786_at	1.61161400742238	4.05633861074368	11.4198354246187	3.53539481120731e-24	1.68186861345353e-22	44.2008950866168
201109_s_at	-1.92183031341013	7.90878448831024	-11.4195538922419	3.54268427474022e-24	1.68386959352818e-22	44.1988569321155
200616_s_at	0.793019636604592	10.0728958068847	11.4193943356756	3.54682217903055e-24	1.68437043185561e-22	44.1977018278097
212949_at	0.629023599373727	5.73753695337898	11.4185187348225	3.56961573586346e-24	1.69372219098793e-22	44.1913630219223
223538_at	0.891293768975128	8.30429838825447	11.4126688655047	3.72569143874086e-24	1.76624293874961e-22	44.1490169300232
201771_at	0.807298463176572	9.41637327747644	11.4107940269081	3.77713797277139e-24	1.78907923770133e-22	44.1354465553213
201942_s_at	1.05198540546108	6.57003599222811	11.4091193607459	3.82369018065555e-24	1.80955972128372e-22	44.1233255635504
209293_x_at	-0.585295719250323	6.69970733460175	-11.4030238265344	3.99801518525763e-24	1.89042080790022e-22	44.0792109846992
230032_at	0.632688821752971	7.88116140800894	11.402786139307	4.00497095245172e-24	1.89207161441389e-22	44.0774909233337
243213_at	-0.856938317333193	6.47620029055355	-11.3985798040421	4.13008191773594e-24	1.94949147600097e-22	44.0470526993672
209209_s_at	-0.986328031956416	7.79421243162485	-11.3983910589659	4.13578628836205e-24	1.95049824323244e-22	44.0456869575208
214320_x_at	-2.43213953425125	10.3853415955041	-11.3981202282767	4.14398522473028e-24	1.9526787323399e-22	44.0437272623926
243193_at	2.56169564251811	4.77157515072027	11.3965347983856	4.19230750389554e-24	1.97374560095041e-22	44.0322555514555
205695_at	-2.603229047304	10.1000990822696	-11.3939619686114	4.27192297721598e-24	2.00949637859342e-22	44.0136402125741
202633_at	0.565043023300365	8.34806362774588	11.3932257061485	4.29498253655622e-24	2.01860483019746e-22	44.0083132993275
235572_at	0.85584863342417	5.4736318948624	11.3912591772929	4.35718388027706e-24	2.04607810192237e-22	43.9940857712487
206898_at	-1.76710113094433	5.96790329402921	-11.390407065234	4.38441429610789e-24	2.05709637416959e-22	43.9879210789715
226225_at	-1.65057827705427	8.4675870736674	-11.3875375607292	4.4773669348531e-24	2.09890506792388e-22	43.9671622654917
202960_s_at	-0.85247412958466	11.5711257139031	-11.3869972549223	4.49508772899072e-24	2.10540502695858e-22	43.9632536966676
227350_at	1.44692782830636	6.23872207554499	11.3856629938615	4.53914852761788e-24	2.12422038165206e-22	43.9536018742987
209382_at	0.594807623168944	7.15263194516597	11.3849606017202	4.56251606674888e-24	2.13332782494312e-22	43.948521008808
240449_at	0.648629762795164	6.18204404825532	11.384331625465	4.58354292303967e-24	2.14132617327601e-22	43.9439712804533
227865_at	-0.848835276131043	9.26455714248012	-11.3743240209775	4.93139663184927e-24	2.30186636115542e-22	43.871589935466
225060_at	0.826073292468504	8.64114291808432	11.3736295469803	4.9564900256549e-24	2.31160367012033e-22	43.8665676963854
1552310_at	0.61783140187075	7.17151077344004	11.373107228651	4.97544675868914e-24	2.31846479379087e-22	43.8627904928796
214421_x_at	-1.78075417755934	12.29394094608	-11.3692267461913	5.11856443544555e-24	2.3831215644756e-22	43.8347298176395
232130_at	0.648251402786345	6.16800865430427	11.3594548403458	5.49740747729449e-24	2.5573246555152e-22	43.7640783691224
218741_at	0.858069612133785	6.1773652579072	11.3587786630841	5.52463287132704e-24	2.56780234044071e-22	43.7591901774229
235299_at	-1.34622119777964	8.96011896874806	-11.3573833729945	5.58123796220946e-24	2.59190602746722e-22	43.7491036556993
214413_at	-1.75060529663669	8.1393827017106	-11.3556826538135	5.65101629069779e-24	2.62207971521044e-22	43.7368096486953
218684_at	0.491613038758343	8.93231107051693	11.3555664796674	5.65581437481533e-24	2.62207971521044e-22	43.7359698776446
213135_at	-1.1857992149703	7.83162868833214	-11.3483212739024	5.96321139146647e-24	2.76224651163832e-22	43.6836021343753
208813_at	-1.43742608536785	10.5699914562887	-11.3481211816977	5.97193308738246e-24	2.76394221780693e-22	43.6821560136403
211416_x_at	-0.693218005774413	6.95715957737909	-11.3471149447752	6.01598646540919e-24	2.78197348717521e-22	43.6748837712256
209891_at	1.09250631106295	4.03421634711541	11.3439408059632	6.15708506637108e-24	2.84481291649513e-22	43.651944890681
203579_s_at	0.851084047953064	5.3623708613005	11.3432956475619	6.18616490001886e-24	2.8558328291186e-22	43.6472826709585
239089_at	-1.17303017272273	5.89978408115944	-11.3431605902995	6.19226977178965e-24	2.85623673181375e-22	43.6463066924591
230678_at	0.792499546694257	4.81701347179231	11.342222021312	6.23486126617899e-24	2.87345551333193e-22	43.6395243002074
203160_s_at	0.492959788180555	7.31492586196529	11.3402970001093	6.3231330114263e-24	2.91168012776581e-22	43.6256139755853
202422_s_at	2.26157298173098	6.97944873260721	11.3362687469136	6.51189974537023e-24	2.99607734451478e-22	43.5965076495978
228209_at	0.790555117725761	5.87134880749202	11.3361030010949	6.51978589448318e-24	2.99718069911961e-22	43.5953101061763
1559362_at	-0.804299902012188	6.7289239669414	-11.3303156573083	6.80119797219199e-24	3.12391778684038e-22	43.5534985061931
220157_x_at	0.536378878393808	6.61216906276317	11.3291957700323	6.85703512037719e-24	3.14691814310218e-22	43.5454083743249
229477_at	-2.33329292802008	8.51948189063306	-11.3284609020134	6.8939234256075e-24	3.16119093234847e-22	43.5400997633115
238441_at	1.70802798289932	5.8000414075201	11.3269629151675	6.96973186092271e-24	3.19327152785715e-22	43.5292787524611
1559201_a_at	-0.543168166406131	7.12042958370847	-11.3264382633983	6.99647885978572e-24	3.20283906093443e-22	43.5254889170371
230233_at	-1.29400734977784	8.44398866106159	-11.3252109339853	7.05944901019114e-24	3.22895886761783e-22	43.5166234596735
1558139_at	1.21492830034493	5.8207302421648	11.3245383721255	7.09419518285615e-24	3.24213624704036e-22	43.5117654066301
236313_at	1.07490903571912	4.92823745606396	11.321936379193	7.23023344664868e-24	3.30154464232295e-22	43.4929714202431
209116_x_at	-1.79740349595145	9.64122745296959	-11.3192068907674	7.37573271778258e-24	3.36517035017761e-22	43.4732578179437
204608_at	-1.17670303895461	10.7900545445684	-11.3175430550022	7.46585387283483e-24	3.40344472084414e-22	43.4612414824648
212800_at	0.732910873670296	4.84686436837778	11.3169958115536	7.49573436490797e-24	3.41421635421784e-22	43.4572893589902
220305_at	0.744591021798925	6.86197211177254	11.314528007475	7.6319687182294e-24	3.47337256340552e-22	43.4394678404077
213222_at	1.44847419036272	7.67404874505315	11.3133001115382	7.70067104912978e-24	3.50172146549646e-22	43.430600853076
1565863_at	-1.20989421582344	6.82629392470671	-11.3097075703881	7.90523885188777e-24	3.59175382211437e-22	43.404659608219
224448_s_at	0.607198581193884	9.08403584359141	11.3080106241476	8.00374179595912e-24	3.63348587450304e-22	43.3924069821432
200770_s_at	0.91928362643125	8.2731458396802	11.3075084941975	8.03312290605674e-24	3.64379519325978e-22	43.3887815015324
205044_at	-1.53974500428312	5.03109671826991	-11.3011227468485	8.41628390494746e-24	3.81442749295349e-22	43.3426789768599
204849_at	0.671670630500097	7.43393034931872	11.2992428395703	8.53251548755879e-24	3.86389940565546e-22	43.3291081729669
220771_at	1.11984967455741	3.60235777099476	11.2983720311634	8.58689702827406e-24	3.88530412100357e-22	43.3228221327572
210720_s_at	0.746749253037834	7.51011699257181	11.2969212019617	8.67826891406717e-24	3.92339652486714e-22	43.3123494367479
205937_at	0.787772214943525	6.09347198279907	11.2965897813292	8.69927708468375e-24	3.92964118631789e-22	43.309957155255
240574_at	0.794075292442024	5.24555307138701	11.2957895680485	8.75021038888276e-24	3.94938214849632e-22	43.3041810848491
203790_s_at	-1.37224170423236	11.9499769125114	-11.2953844706431	8.7761079168591e-24	3.95780001373597e-22	43.3012570686326
243796_at	0.484215577340327	5.35146084030866	11.2866907701071	9.35067621514283e-24	4.21343630476564e-22	43.2385124395774
216804_s_at	-0.882129485470563	7.95823128263262	-11.2859131908031	9.40385798997426e-24	4.23390681291397e-22	43.2329011059812
208707_at	-0.887878716139559	7.41489594776787	-11.2811556091683	9.73587711258101e-24	4.37976913237522e-22	43.1985707673331
215322_at	-0.973332792255643	6.3845344777179	-11.2810430869146	9.74386958386444e-24	4.37976913237522e-22	43.1977588641659
1554597_at	0.521915296773901	6.79921726733722	11.2805684880674	9.77765243287866e-24	4.39133990392107e-22	43.1943344258101
216025_x_at	-1.6885336704822	12.2924406883883	-11.2777575120529	9.98015007173572e-24	4.47818183287798e-22	43.1740528247195
231018_at	-1.04874926837282	7.74957555209708	-11.2776577604816	9.98741228726747e-24	4.47818183287798e-22	43.1733331284304
205042_at	-0.885771789179675	10.4853759117337	-11.2732632722411	1.03126262147549e-23	4.62020882253e-22	43.1416291511219
232014_at	0.599136841612441	6.52508494805664	11.2729619744399	1.03353065360109e-23	4.62657455615709e-22	43.1394555681037
213599_at	0.979626895260033	5.48018517519917	11.2708006277511	1.04994669043788e-23	4.69621118795116e-22	43.1238639390892
221651_x_at	-2.41520484595973	11.4706436883053	-11.269637942992	1.05888485073439e-23	4.73231410418636e-22	43.1154768511845
202715_at	0.567371812242516	7.38006102308767	11.2694656824813	1.06021554154939e-23	4.73438686595558e-22	43.1142342614061
223420_at	0.415809278729349	8.059208047416	11.2693441792256	1.06115514127437e-23	4.73471125248506e-22	43.1133578089068
241504_at	-0.423361023817456	5.35761505156542	-11.2687811888559	1.065519659639e-23	4.74989982090634e-22	43.1092967643184
241916_at	-1.34716088932298	6.87999857082991	-11.268680938129	1.06629871650178e-23	4.74989982090634e-22	43.1085736270264
235545_at	1.08365837158323	4.49021312576474	11.2683184074758	1.06912071460381e-23	4.75858920836658e-22	43.1059586042505
203572_s_at	0.519688051928054	7.36730900187056	11.2569438866645	1.16154519919213e-23	5.1657547201531e-22	43.023923318481
224795_x_at	-2.42335157390954	11.4968429643937	-11.2564008617513	1.16615149374521e-23	5.18202046606241e-22	43.0200074949765
206140_at	-1.45853163761004	6.0961021551416	-11.2552463454402	1.17600545362991e-23	5.22155982431628e-22	43.0116823028901
227099_s_at	-1.63583756088551	9.98256433966971	-11.2531278571817	1.19430341064169e-23	5.29849652033912e-22	42.9964065518103
226253_at	0.768335596988678	6.96270021363352	11.2522743718696	1.20175513545419e-23	5.32722834517531e-22	42.9902525658315
1558706_a_at	-0.708801992890621	5.29562169494133	-11.24785325334	1.24110381730579e-23	5.49719406119391e-22	42.9583765467442
215129_at	-1.43110604853809	7.05214182893649	-11.2453990553962	1.2634981442003e-23	5.59184960690526e-22	42.9406834325306
232324_x_at	-0.84313233271671	7.45879260831237	-11.2446503804844	1.27040956809579e-23	5.61788483744255e-22	42.9352862064015
229253_at	0.612502088443926	7.52009516387527	11.2432660639991	1.28328834450227e-23	5.67024485099536e-22	42.9253068816056
223424_s_at	0.519537794406268	7.94762394549177	11.2418969435558	1.29615372967025e-23	5.72246108637684e-22	42.915437442227
224049_at	-0.574186998037574	6.65995806190303	-11.2407387229789	1.30713764563176e-23	5.7618594689689e-22	42.9070885590115
213172_at	1.30038640196061	3.98933152720294	11.2407334729758	1.30718764434337e-23	5.7618594689689e-22	42.9070507155935
238529_at	0.767454880367167	4.37078692422149	11.2394642417477	1.319331347643e-23	5.81069700716348e-22	42.897901905372
224521_s_at	0.776349455100044	5.78713873651395	11.2362611949296	1.35047959294957e-23	5.94308960594316e-22	42.8748151526399
228338_at	1.1384145433973	5.64869643229561	11.2358331979548	1.35469681417513e-23	5.95684839875576e-22	42.8717303987669
221286_s_at	-0.674949297248812	6.82971396869089	-11.23363507165	1.37656350757968e-23	6.0481305582823e-22	42.8558881010375
212021_s_at	0.879923936677149	6.22448875997996	11.2292140801096	1.42161397300098e-23	6.24104533018511e-22	42.8240278526514
223923_at	-0.331842191907524	6.50777418108481	-11.22650051203	1.44999025549085e-23	6.36050745567245e-22	42.8044740473244
220429_at	-0.458345224182229	4.14776174651162	-11.2256885385133	1.45859043419772e-23	6.39309786379134e-22	42.7986232751957
227500_at	0.741618207673099	6.47574989974152	11.2255305371585	1.46026983639587e-23	6.39532610866783e-22	42.7974847914551
201268_at	0.601128900394986	10.4697298732091	11.2250935455311	1.46492467913659e-23	6.41057143443e-22	42.794336058078
206469_x_at	-1.21390232403113	9.24434652448473	-11.2247965953103	1.46809623443203e-23	6.4193066173768e-22	42.792196409672
221671_x_at	-2.37669868541686	11.4660526612496	-11.2207388616861	1.51212650289361e-23	6.60654117620228e-22	42.7629603734546
205661_s_at	0.770803570543282	6.74857977958123	11.2199487076421	1.52085229850289e-23	6.63935304381601e-22	42.7572676484337
203694_s_at	0.429593930248997	8.55255864912369	11.2181182671692	1.54125940635598e-23	6.72166513169632e-22	42.7440805362089
232539_at	-1.40127332903814	5.97020644508019	-11.2180372621525	1.54216878948519e-23	6.72166513169632e-22	42.743496962739
215690_x_at	0.533540982973928	9.17532115042598	11.2171095033651	1.55262226184653e-23	6.76183090799239e-22	42.7368133208235
218233_s_at	0.510307931389701	11.3984045583366	11.2156725867451	1.56895220304221e-23	6.82750491352541e-22	42.7264619776565
203495_at	0.52572467757419	6.65245322494314	11.2138923725295	1.5894211711848e-23	6.9110715304073e-22	42.7136380882718
243296_at	-1.70458390416649	10.4836630093834	-11.2136020292688	1.59278470035339e-23	6.92018701992043e-22	42.7115466363283
224908_s_at	0.756717051229139	6.5113352100095	11.2093478124122	1.64288969099465e-23	7.1322046656829e-22	42.6809036692201
49452_at	-1.20413477341746	10.4211883443314	-11.2069833546215	1.67141361502611e-23	7.25027098946949e-22	42.6638739931131
231131_at	1.65643421312313	4.0858094435339	11.2065939375388	1.676158505768e-23	7.26508289488159e-22	42.6610693689204
205053_at	1.00502302563739	7.32338116635579	11.1990621470889	1.77061720843792e-23	7.66841535324507e-22	42.6068300428048
232471_at	-1.08764398159289	7.63411095070318	-11.1971848186022	1.79497594342649e-23	7.76775128354603e-22	42.5933122916611
227852_at	0.63876694839736	6.94332111803379	11.1969870071968	1.7975619581304e-23	7.77278315276131e-22	42.5918879832151
203418_at	0.895348459207383	4.71417716950046	11.1937322781114	1.84064856993994e-23	7.9527959137761e-22	42.5684538716178
205352_at	1.30867660081905	6.34279929625992	11.1910038608198	1.87755978264126e-23	8.1058634315721e-22	42.5488107111543
206727_at	-3.61306504975528	10.8268838407684	-11.1886485082076	1.91001672758511e-23	8.23947421355494e-22	42.5318545174544
226129_at	0.824026092239875	8.03776331331932	11.1883408315069	1.91429762386357e-23	8.25142353054942e-22	42.5296396267648
202243_s_at	0.691443386064643	10.5223314174416	11.1881091886045	1.9175269233358e-23	8.25882475269229e-22	42.5279720966039
222740_at	0.969008941354362	7.96808600569618	11.1871079383992	1.93154777054497e-23	8.31265708374881e-22	42.5207644997612
237504_at	-0.624716849243105	6.05544194037667	-11.1845364257114	1.96802748415191e-23	8.46298307023528e-22	42.5022540601595
227977_at	-0.503937502505774	6.9701573188055	-11.1832358757393	1.98673783410935e-23	8.53672016791611e-22	42.4928928148488
235466_s_at	0.670660662284251	7.30507923514284	11.182511405185	1.99723719556652e-23	8.57508765420394e-22	42.4876782739197
228469_at	-1.28843374170233	8.95137924620695	-11.177255825211	2.07507732650566e-23	8.90229363962714e-22	42.4498529401651
218037_at	0.466720014998103	8.82504874391933	11.1737664867944	2.12842041608369e-23	9.12397364078325e-22	42.4247423702327
43427_at	-1.10972792886152	9.98182158732271	-11.1731858751983	2.13742816351948e-23	9.15540112112074e-22	42.4205642924717
201963_at	-1.27302589204119	12.0451113224299	-11.1719977697661	2.15597930265355e-23	9.22762520813622e-22	42.4120148865321
241994_at	-1.91198092595499	10.684131297516	-11.1714295321783	2.16490843118523e-23	9.25858607300855e-22	42.4079260370369
237439_at	-0.676159942380705	5.88189986788439	-11.1686777991962	2.20867251606093e-23	9.43835932078527e-22	42.3881263219975
218486_at	-0.734783012121168	9.67606707575725	-11.1681058741848	2.2178786003015e-23	9.47028960111541e-22	42.3840112902151
239604_at	-0.5997045295633	5.20237697278421	-11.1678977335309	2.22123845290462e-23	9.477226220975e-22	42.3825137218259
228268_at	-0.95591922333896	6.58032229369966	-11.1676673889436	2.22496263961278e-23	9.48520245527051e-22	42.3808564058651
239010_at	1.3039445666265	3.86598947762499	11.1675673806172	2.22658150031253e-23	9.48520245527051e-22	42.3801368548062
236826_at	-0.600106628859678	5.84023497459676	-11.1643571454691	2.27917470406816e-23	9.70168106884445e-22	42.3570404803997
203119_at	0.674133593491557	7.4582764589493	11.163962940915	2.28571770933762e-23	9.72195492679559e-22	42.3542044658242
223491_at	0.637381318139749	7.41908700957506	11.1637200114174	2.28975917089048e-23	9.73156557197213e-22	42.3524567794065
1558692_at	0.917793131120038	7.28896233696174	11.1624070132522	2.31172625552897e-23	9.8172866246659e-22	42.3430109809219
219773_at	0.84602432539772	3.82118087676904	11.1612825407678	2.33070608882975e-23	9.88819844254004e-22	42.3349217030688
214735_at	-0.787196356195663	5.77187124377993	-11.1612035368989	2.33204540933323e-23	9.88819844254004e-22	42.3343533705003
244041_at	0.626167903866023	5.09598392845691	11.1610505457657	2.33464118704788e-23	9.89152514726499e-22	42.333252796756
1555495_a_at	0.610515380298713	8.42590826326709	11.16020736723	2.34899902261314e-23	9.9446421412381e-22	42.3271872933341
229491_at	-1.02451148066102	8.46503062105934	-11.1585989984367	2.37663115770239e-23	1.00538309384663e-21	42.3156176700286
224896_s_at	0.736712638898097	7.84089011459627	11.1577206835795	2.39185730665145e-23	1.01104104557396e-21	42.3092998117605
209484_s_at	0.562139040351331	9.77024093299325	11.1563084253441	2.41654378764399e-23	1.02068604698067e-21	42.299141514278
221634_at	0.510066019911472	6.65644437846831	11.1530126570779	2.47514647941083e-23	1.04463040711023e-21	42.2754366719318
236383_at	-0.889248513234443	5.6623484501711	-11.1523286341038	2.48748556694363e-23	1.04902740747098e-21	42.2705170836987
213560_at	-0.897740164661861	7.0715174636673	-11.1508499375444	2.51436966407381e-23	1.05954684000049e-21	42.2598823901273
210624_s_at	-0.50965213928268	8.91241917155257	-11.1502667412576	2.52505216883457e-23	1.06322801924875e-21	42.2556881906341
211060_x_at	0.544725693430735	9.1285252078086	11.1488725569508	2.55077333863378e-23	1.07323100418187e-21	42.2456618279985
200910_at	0.914731030001105	10.3394689969122	11.1472671211023	2.58071546928241e-23	1.08499317878307e-21	42.2341166852787
203715_at	1.02757191302533	6.49389338055219	11.146680201071	2.59174901705761e-23	1.08826292816148e-21	42.2298960974015
230974_at	-0.424167658988173	6.70310264050602	-11.146641505421	2.5924781087618e-23	1.08826292816148e-21	42.2296178362096
242135_at	2.11813283223494	4.77386621322297	11.1417541745369	2.68622624623386e-23	1.12675018422097e-21	42.1944751871063
201587_s_at	0.839311029439367	9.23355181323475	11.141224624452	2.69658471160433e-23	1.13022702114234e-21	42.1906676927481
204247_s_at	0.864591685033544	7.13563270465982	11.1407982249871	2.70495438307838e-23	1.13286559603573e-21	42.1876018951024
229689_s_at	0.719838862149549	4.34141985544251	11.1350805769288	2.81971756128488e-23	1.18002479060882e-21	42.1464954825747
213165_at	0.488218382469674	8.92355161417235	11.1331494527825	2.85956459137377e-23	1.19578408138358e-21	42.1326132557869
228455_at	1.07576171364673	7.42789938908667	11.1313901183381	2.89635516243817e-23	1.21024211542644e-21	42.119966577511
202408_s_at	0.417898292273806	8.58661527533905	11.1249011981195	3.03617414590065e-23	1.26769555527578e-21	42.0733270885812
33322_i_at	1.68924213719907	8.77564940941947	11.1246502850028	3.0417136808491e-23	1.26903826777855e-21	42.0715237947441
212407_at	0.672285548062795	7.83374516445982	11.1241816068031	3.05208791595604e-23	1.27239448361914e-21	42.0681554711856
205762_s_at	0.526314467269293	5.05938118859111	11.1231037570978	3.07608020217934e-23	1.28141852083616e-21	42.060409275242
60815_at	0.718030060196294	6.25938710830392	11.1212757028204	3.11720205117982e-23	1.29755911296558e-21	42.0472720739051
218061_at	0.646467218743938	9.27563853239676	11.1204180934376	3.13668220119248e-23	1.30467345813957e-21	42.0411091325525
213581_at	0.814505753082591	7.11259640732335	11.1188373911407	3.17290543834312e-23	1.31873580444622e-21	42.0297502728581
1556072_at	0.64315135941724	4.96843515107334	11.1133627986918	3.30161307007715e-23	1.37118627069295e-21	41.9904137198931
225235_at	0.436095676515417	7.56039771024665	11.1127725734932	3.31579626295406e-23	1.3760302531057e-21	41.9861731159691
214621_at	-2.33586029664664	9.25340138131804	-11.112074259373	3.33265527974391e-23	1.38197648285994e-21	41.9811560080524
205169_at	0.67410184606527	6.45635440248163	11.1119275317978	3.33620848863587e-23	1.38240025940721e-21	41.9801018407501
227940_at	0.71871170532613	5.45871758197495	11.111034210543	3.3579230901041e-23	1.39034309112855e-21	41.9736838433407
210052_s_at	1.11785105168015	6.24557318528562	11.1053894078806	3.49842964718768e-23	1.4474222600141e-21	41.9331326798486
219493_at	1.08638460112447	4.79279494738636	11.102814789682	3.56444606158675e-23	1.4736191730616e-21	41.9146391238816
1555243_x_at	0.649054139828777	6.88797381766657	11.1007952795324	3.61709635786171e-23	1.49425479116416e-21	41.9001338027522
218424_s_at	-1.39041169659078	8.86284318319768	-11.0985636482847	3.67617858675511e-23	1.51751429447057e-21	41.8841058003128
209934_s_at	0.660201257455864	6.53965478815346	11.09714850135	3.71414173086322e-23	1.5320273591211e-21	41.8739424333904
201943_s_at	0.894945881173741	7.93389945992207	11.0966818813628	3.72674486034443e-23	1.53606578911691e-21	41.8705913238878
230091_at	0.591832044219259	5.1288194146143	11.0959516205487	3.74655436067661e-23	1.5430661636473e-21	41.8653469165662
207275_s_at	-1.75324103754461	10.7570812733443	-11.095826328273	3.74996364556164e-23	1.54330643990247e-21	41.8644471335149
228323_at	0.971013049660125	7.97127284362341	11.0955981530355	3.75618038674138e-23	1.54394839429798e-21	41.8628085069378
205789_at	-1.31966706160783	7.27095876216839	-11.0955615860988	3.75717762441547e-23	1.54394839429798e-21	41.8625459046265
208961_s_at	-1.07012417806864	9.3877804832358	-11.0903234153956	3.90279095100988e-23	1.60257986622182e-21	41.8249310548927
233970_s_at	0.631138958087676	7.18931209651582	11.0899098032368	3.91452549334804e-23	1.60619068946819e-21	41.8219611638782
218728_s_at	0.904577783303401	8.59774823425395	11.089418488463	3.92851022157503e-23	1.61071868416574e-21	41.8184333810948
230907_at	-0.496655803029155	6.38207677389073	-11.0849358662858	4.05842448602951e-23	1.66273620746834e-21	41.7862489724896
229878_at	0.553237243172354	6.55876750241557	11.0845710228496	4.06918480290216e-23	1.66589497481931e-21	41.7836296315617
213623_at	0.721550895646279	4.92356009223257	11.0759066266561	4.33324685539731e-23	1.77253790384912e-21	41.7214323035026
223993_s_at	0.882311099898009	10.0244726004124	11.0758137960502	4.33616655291309e-23	1.77253790384912e-21	41.7207659969975
1557225_at	-0.442752768639299	5.83734796159286	-11.0747213347827	4.37067415204811e-23	1.78530761006585e-21	41.7129248054029
213281_at	-0.778291369378483	6.57638016641527	-11.0697227824019	4.53208687292661e-23	1.84985695359597e-21	41.6770503735743
238122_at	0.673210661418953	5.51543658776756	11.0686829563437	4.5664039800343e-23	1.86247214758486e-21	41.669588179836
209956_s_at	-0.827344307562925	4.91923734051575	-11.0666894420937	4.63292110304182e-23	1.8881919417942e-21	41.6552825300625
244784_at	0.628234545180205	3.96703273070346	11.0658875805159	4.65994811836981e-23	1.89779080230075e-21	41.6495285090935
208938_at	0.821157289985957	6.50622742260341	11.0655434362267	4.67159574699966e-23	1.90111668055806e-21	41.6470590265766
231702_at	-1.14137363978533	5.39654772312012	-11.0645956481346	4.70382399523829e-23	1.91280670031235e-21	41.6402580834819
227815_at	0.579650173096099	7.71383185063359	11.0637356092647	4.73326013263937e-23	1.92202322440142e-21	41.6340869423152
208795_s_at	0.71661107179178	8.72265170807038	11.0636349984625	4.73671566056202e-23	1.92202322440142e-21	41.6333650266984
213474_at	0.451466732232089	6.70644561610469	11.0636253666805	4.73704660070735e-23	1.92202322440142e-21	41.6332959155948
227304_at	0.603633788424393	5.42339960187077	11.0613074355903	4.81736247924958e-23	1.95315974075173e-21	41.6166645393404
202237_at	-2.3331688648582	12.2117393664466	-11.059907625518	4.8665212948955e-23	1.97162705844309e-21	41.6066212683239
202238_s_at	-2.3316743924555	10.7902135928827	-11.0594300213644	4.88340800550797e-23	1.97700193776729e-21	41.6031946695925
200999_s_at	0.891560852237706	10.5808755307	11.0579614837819	4.93569791899371e-23	1.99669089222225e-21	41.5926588360024
210959_s_at	-1.40500499765799	8.0397446281809	-11.0574341749737	4.95460951182499e-23	2.00285780362175e-21	41.5888758280622
202217_at	-0.525858998207193	10.9206903130966	-11.0565514039574	4.98643128276121e-23	2.01423055950768e-21	41.5825427901636
202844_s_at	0.595819558271089	8.73990460134474	11.0562741532517	4.99646746584559e-23	2.01679288774741e-21	41.5805538123916
205218_at	0.523039242612374	6.17273943070269	11.0539706642141	5.08063344109889e-23	2.04925135981339e-21	41.564029309944
214836_x_at	-1.88397037001914	9.68767708399771	-11.0533814543474	5.10238821970597e-23	2.05650721655204e-21	41.5598026685499
205073_at	-0.947946718167252	9.58695844301836	-11.0521045031995	5.14985483164672e-23	2.07410783127376e-21	41.5506428093559
221230_s_at	0.570037693732136	9.63532227858148	11.0507069164236	5.20231013110905e-23	2.09369022247795e-21	41.5406179635035
239045_at	-0.674126968965443	6.49000707407647	-11.050451380466	5.21195851320937e-23	2.09602864714214e-21	41.5387850528359
205259_at	-0.835171770255413	7.00728332851408	-11.0483190558685	5.2931679189065e-23	2.1271212623638e-21	41.5234907860637
218244_at	0.503604411878452	7.42743534342175	11.0469938237243	5.34427330918098e-23	2.14607939878162e-21	41.513985895517
238609_at	0.611292073109779	4.66268934681975	11.0408516457294	5.58763112012346e-23	2.24215502103823e-21	41.4699371129476
214055_x_at	0.648919226536012	8.78201842093551	11.0403025750955	5.60991606733763e-23	2.24944453880697e-21	41.46599979416
54037_at	0.667944682961115	7.44790318974119	11.0387735611779	5.6724414237895e-23	2.27213993405878e-21	41.4550357284423
210889_s_at	-1.49471644218809	6.4660284146321	-11.0387153073942	5.67483725496893e-23	2.27213993405878e-21	41.4546180182894
232551_at	-0.736722332417579	7.86495702036454	-11.0376666924389	5.71813698370714e-23	2.28779937795749e-21	41.4470990119037
210844_x_at	0.578225707668496	10.6429615613378	11.0357727078085	5.79717990645442e-23	2.31772610710978e-21	41.4335188919481
200928_s_at	-0.701520994685754	5.89945751537447	-11.0347384079058	5.84080366624719e-23	2.33345874634058e-21	41.4261031183154
218859_s_at	0.584043051592795	9.10863743389574	11.033757995474	5.88245653217604e-23	2.348381568653e-21	41.4190739010397
205291_at	-0.714805868918513	7.14443667570287	-11.0316776949174	5.97182105136354e-23	2.38231601956258e-21	41.4041594843014
218788_s_at	1.17505871522211	7.30900892133519	11.0289534243855	6.0908976097732e-23	2.42804519096747e-21	41.3846294865367
243805_at	-0.528052420831819	4.32374146371538	-11.025887704718	6.22773003282135e-23	2.48078060016391e-21	41.3626534003059
220975_s_at	-0.496546869675792	7.34976202040186	-11.0251696308987	6.26022004709178e-23	2.49031290195977e-21	41.3575062750944
206702_at	-1.20800180992841	6.76398346435271	-11.0251572944895	6.26077969419508e-23	2.49031290195977e-21	41.3574178490687
236621_at	-0.962360384875065	7.48334857046381	-11.0243126312147	6.29921704103128e-23	2.50377831340496e-21	41.3513634658859
218717_s_at	-0.95471055206053	6.44236237310842	-11.0240436086107	6.31150851604565e-23	2.5068393788131e-21	41.3494351929564
226165_at	0.628080389700749	9.51282411946535	11.0237998744354	6.32266521052262e-23	2.50944560423163e-21	41.3476881920126
215985_at	0.773311629191433	5.87862763852834	11.0219758544063	6.40678409921311e-23	2.54098547574674e-21	41.3346146240446
202916_s_at	0.585534295482764	7.93789669905227	11.0203327360161	6.48351452745284e-23	2.56955137073862e-21	41.3228382133936
217956_s_at	0.51309257053785	8.9917742676577	11.0181170629145	6.58843389071451e-23	2.60923959444229e-21	41.3069590724243
213684_s_at	-1.41874810948323	7.65320410662492	-11.017082097736	6.63802086507498e-23	2.62697270655319e-21	41.2995420794563
244559_at	0.656568139589975	5.19719296804699	11.0166458106626	6.65903538951773e-23	2.63338088144628e-21	41.2964155265249
203415_at	0.580086508086563	8.97304786882039	11.0144282037475	6.76687940929235e-23	2.67396494904338e-21	41.280524120428
241206_at	-0.549787310976494	3.851847268233	-11.0143349404932	6.7714528125666e-23	2.67396494904338e-21	41.2798558154971
223395_at	-1.90057116923286	6.72464633976538	-11.0127307682744	6.85060133429746e-23	2.70326510599702e-21	41.2683609193223
222756_s_at	-0.664769905054446	6.30965623568161	-11.0110902504796	6.9324964997066e-23	2.73236067886066e-21	41.2566061039545
214669_x_at	-2.1313824356516	8.72281871075471	-11.0110535152052	6.93434145881177e-23	2.73236067886066e-21	41.2563428904134
209576_at	1.11227684045417	7.6997039326745	11.0106944315678	6.95240153289242e-23	2.73638524999066e-21	41.2537700182245
203229_s_at	0.503970727598658	9.32067363123862	11.0106512549722	6.95457624922094e-23	2.73638524999066e-21	41.253460655053
226733_at	0.943501703078871	6.50316791897148	11.0069295975998	7.14459818221903e-23	2.80912844150848e-21	41.226796102285
235411_at	0.580058245695883	4.68915853920315	11.0062116863026	7.18184444981948e-23	2.82174151753951e-21	41.2216527959411
204836_at	-1.45714141892754	10.16461980037	-11.0023037061061	7.38801510503107e-23	2.90065901460145e-21	41.1936567616797
239413_at	0.793002785677979	5.92145075335548	11.0013519283554	7.4391139633385e-23	2.91862306666527e-21	41.1868388580226
212051_at	0.564981732888024	7.81805452483018	11.0012394307283	7.44517693712573e-23	2.91890486767586e-21	41.1860330114716
244172_at	-1.07566358351575	7.72436169363665	-11.0007542328518	7.47138276562248e-23	2.92707766842855e-21	41.1825574551546
220206_at	0.582246303308713	6.95224685999271	10.9983981663103	7.5999478708538e-23	2.97531149154795e-21	41.1656811991914
242809_at	-0.638285919860247	6.77459084989941	-10.9971114860147	7.67108717104037e-23	3.00101062802312e-21	41.1564653037139
204127_at	0.816676946822029	7.31623649669016	10.9962353138821	7.7199092099461e-23	3.01794847303355e-21	41.1501898741714
212745_s_at	0.540282960679913	7.86253422506448	10.9939498545235	7.84872142708524e-23	3.06611032401578e-21	41.13382138092
239679_at	0.659486507379999	5.86696242547605	10.9919208318547	7.96487376907276e-23	3.10926126626426e-21	41.1192903509121
211378_x_at	0.538447744788934	12.6956278227438	10.9913869013884	7.9957224648029e-23	3.11907422121629e-21	41.1154666939123
203549_s_at	1.14377516162477	6.21465701597099	10.9887652426518	8.14892896091991e-23	3.17657000244624e-21	41.0966929208862
227092_at	-0.622711462658033	7.09340996471682	-10.9882795539617	8.1776314625373e-23	3.1854849291266e-21	41.0932150387968
202961_s_at	0.489749341316505	10.9938168737955	10.9861240516053	8.30623445201713e-23	3.23327428459024e-21	41.0777806443115
209368_at	-1.24096388881744	9.10283437489185	-10.9859854935433	8.31456978371206e-23	3.23421367234948e-21	41.0767885357603
232780_s_at	0.50421224126914	6.95444408262331	10.985520151075	8.34262474963294e-23	3.24281683595519e-21	41.07345660112
203747_at	-0.462376122258448	6.74155199782517	-10.9842779984935	8.41797546106674e-23	3.26977876141706e-21	41.0645627772042
205881_at	0.431743726956233	5.408161770728	10.9833421905013	8.47519038834323e-23	3.28966291882437e-21	41.0578625842344
225401_at	1.04890354166739	8.53684746911629	10.9789257412943	8.75048316251213e-23	3.39410608632297e-21	41.0262440465782
202809_s_at	0.477911275684932	8.68288756654954	10.9725714145231	9.16227292734628e-23	3.55130739092379e-21	40.980758485711
219200_at	0.56776400293988	8.51191576651358	10.9719446437215	9.20392215293623e-23	3.56492057119366e-21	40.9762723657619
209586_s_at	0.74778664907452	9.07267451558056	10.9704671746422	9.30284860861836e-23	3.600045127057e-21	40.965697669838
1555241_at	0.816329055566142	6.70651992902357	10.9703937759324	9.30779067146006e-23	3.600045127057e-21	40.9651723442
213971_s_at	0.614731950165397	7.24154073550904	10.9690605289349	9.39801717337424e-23	3.63237021860925e-21	40.9556302800554
214221_at	0.631020667112664	7.03508667048768	10.9682098495125	9.45604110437605e-23	3.65221197194688e-21	40.9495421416508
1563505_at	-0.774193750210747	7.40985018063391	-10.962989438555	9.82001802394531e-23	3.7901105607189e-21	40.9121838717913
205097_at	1.06363452555226	6.15124843610341	10.9628597333622	9.82923683429311e-23	3.7909894860964e-21	40.9112557452085
225671_at	-0.448013773358875	7.01771792207622	-10.9606835508399	9.9852014854162e-23	3.84842490277371e-21	40.8956842158363
209421_at	1.11676007496823	6.40993096811014	10.9599761384298	1.00364300860187e-22	3.86544115858772e-21	40.8906225759858
202227_s_at	0.580448821545751	9.44390733624768	10.9591049215542	1.00998808521e-22	3.88713737121733e-21	40.8843890277597
206643_at	-2.71777792446205	9.82594939470667	-10.9581832841388	1.01674388071721e-22	3.91038264490206e-21	40.8777948853096
218768_at	0.568307901803735	9.06263863535824	10.9542400718262	1.04616052940726e-22	4.02068719159175e-21	40.8495838505293
203571_s_at	-1.07171233074499	7.5580417641029	-10.953786690056	1.04959668158607e-22	4.03105650994795e-21	40.8463404069606
1555007_s_at	-0.503486217453567	5.42064722896149	-10.9513799588829	1.06802629987313e-22	4.09895434398954e-21	40.8291236011253
235266_at	0.907566480014736	6.07167900879786	10.9505769221599	1.07424703092487e-22	4.11991739154901e-21	40.8233792498784
205627_at	-1.11087106963294	6.99732539750345	-10.9504803939616	1.07499721365926e-22	4.11991739154901e-21	40.8226887647365
209760_at	-0.865486767410363	8.50327801782141	-10.9451868213922	1.11694613540075e-22	4.27768438237314e-21	40.7848256475885
1552921_a_at	0.742212554948029	4.99950288235725	10.9442454136604	1.12457532102201e-22	4.30388451345306e-21	40.7780926654165
63825_at	-0.814414514759129	8.89893256649818	-10.9437600288473	1.12852915036265e-22	4.31599177092124e-21	40.7746212448458
206239_s_at	3.3738609483715	8.06931646847226	10.943305302394	1.13224580763711e-22	4.32717566777365e-21	40.7713691323166
204119_s_at	-0.837983211460148	9.5912518287028	-10.9398019116321	1.16129228721537e-22	4.43508081690162e-21	40.7463149693777
205478_at	-1.59294901778176	8.24578011140376	-10.9393439117007	1.16514401128821e-22	4.44482638971704e-21	40.7430398082626
219512_at	0.569953709819445	6.27997307114382	10.9393049993414	1.16547184554498e-22	4.44482638971704e-21	40.7427615476093
227289_at	1.01878500947336	6.25865635486113	10.9357842950778	1.19551705633946e-22	4.55622979747851e-21	40.7175863932917
219881_s_at	0.516153786354934	5.75570708878734	10.9343162386902	1.20827207136884e-22	4.60162919342164e-21	40.7070896401646
204726_at	0.623622223306692	5.31797902460799	10.9340793720841	1.21034271984224e-22	4.6063029239543e-21	40.7053960602079
205998_x_at	-1.43110724799041	11.8392098465652	-10.9306198314076	1.24099145541709e-22	4.71965643138536e-21	40.6806618644325
218542_at	1.23500197358979	4.60283802500635	10.9302426191327	1.2443796510742e-22	4.72924884371019e-21	40.6779651076009
222488_s_at	0.480003470299939	9.82102190179476	10.9269988310802	1.27389899869178e-22	4.83806995935703e-21	40.6547758761571
219778_at	-1.5556971118673	5.64941017278039	-10.9239265835934	1.30250023054915e-22	4.9421359635711e-21	40.6328149056905
243580_at	-0.411827912168609	4.9239139969932	-10.9238498294653	1.3032229082846e-22	4.9421359635711e-21	40.6322662778591
208078_s_at	-1.41684470019279	10.2790802809055	-10.9237657360904	1.30401514721878e-22	4.9421359635711e-21	40.6316651914726
213279_at	-1.10880335831117	10.6814838756698	-10.9231212031859	1.31010320811404e-22	4.9617660544197e-21	40.6270582175911
204944_at	1.01240436496774	7.43939859537727	10.9227366712974	1.31374885662592e-22	4.97212517719415e-21	40.6243097113541
229770_at	-0.859865001898591	8.60549068031458	-10.9205644714163	1.33453354205392e-22	5.04729088173066e-21	40.6087841069306
218561_s_at	0.661674957261568	8.0675083648455	10.9196112414495	1.34375763390131e-22	5.0786599072839e-21	40.6019712809325
209124_at	-0.461320822684506	10.3276777462167	-10.9162906949075	1.37638827218716e-22	5.19838815414645e-21	40.5782404461549
214835_s_at	-1.10652838178639	10.9511416159003	-10.9122713404639	1.41694375811752e-22	5.34786105473891e-21	40.5495184403639
212196_at	-0.730229089104554	9.06851572808715	-10.9108053287184	1.43203033478142e-22	5.40106855479402e-21	40.5390432420141
223266_at	-0.547098154131742	10.0380051497285	-10.91023368072	1.4379563765431e-22	5.41967643838152e-21	40.5349587224394
211978_x_at	0.523243424417432	12.7622424755691	10.9090426194202	1.4503822192479e-22	5.4627395958473e-21	40.5264486044488
222162_s_at	-1.54550386258188	8.94122645262044	-10.9088783393102	1.45210445838858e-22	5.46545698042561e-21	40.5252748476354
238720_at	-0.415396826600759	4.24357428748774	-10.9076038874105	1.4655346346502e-22	5.51220681833e-21	40.5161692648254
241193_at	-1.17408031805432	5.28348025875626	-10.9072202056079	1.46960205624678e-22	5.52370110790125e-21	40.5134280358807
202939_at	0.575532308550635	10.1446650994176	10.9032938652492	1.51187719125553e-22	5.67868975557347e-21	40.4853778631212
213348_at	-1.09665845613658	7.15564825445591	-10.9022708716515	1.52308936596136e-22	5.71687144627131e-21	40.4780700059834
203292_s_at	0.334418622815331	7.49370227030172	10.8993084688559	1.55602719776096e-22	5.83649130160158e-21	40.456908981556
201270_x_at	0.334573008424421	8.93414930748552	10.8990692722376	1.55871749143276e-22	5.84256955110619e-21	40.4552004308187
201465_s_at	-0.987584781082138	8.6451413405172	-10.8921999285898	1.63798747581825e-22	6.13522015333268e-21	40.4061385471577
1558693_s_at	1.04684175019552	8.17685028196106	10.8920685509916	1.63954203127915e-22	6.13522015333268e-21	40.4052003220525
204997_at	-0.873918397022324	7.53645082069202	-10.8920161186365	1.64016285936786e-22	6.13522015333268e-21	40.4048258805653
226893_at	0.607847283662087	7.60013178051429	10.8916935629633	1.64398725208726e-22	6.14531661863391e-21	40.4025223872195
205844_at	-2.83103656128984	10.6767928572827	-10.8913009644188	1.64865409899144e-22	6.15854625911213e-21	40.3997187195052
210386_s_at	0.566171378864805	9.00867124615742	10.8892743250826	1.67295562965013e-22	6.24505302816695e-21	40.3852463594062
211947_s_at	0.562702518274474	8.46448202885748	10.8880407328889	1.68792206269803e-22	6.29661800615623e-21	40.376437608467
205077_s_at	0.405365595306042	9.0065521990927	10.8875539266457	1.69386482716933e-22	6.31447370690775e-21	40.3729615409185
242913_at	-0.31055643558711	5.38723453266159	-10.886806664226	1.70302773085738e-22	6.34430105493274e-21	40.3676257651809
220317_at	-0.397142380099281	3.88742845993047	-10.885442843429	1.71987833191684e-22	6.40221169932454e-21	40.3578877901222
1554486_a_at	-0.579388345706077	5.04795868190485	-10.8853591731192	1.72091750583349e-22	6.40221169932454e-21	40.357290378376
243009_at	0.830307714597938	5.84330115693477	10.8839801170719	1.73813558845378e-22	6.46186513902153e-21	40.3474440292372
213119_at	0.518373440773485	7.96121807052895	10.8825173464999	1.75658646752835e-22	6.52601746606297e-21	40.3370003888626
224824_at	0.686984947602983	7.82703233782875	10.880150839686	1.78685081312429e-22	6.63394177139066e-21	40.320105330531
204793_at	-0.879256867549073	6.18380032816265	-10.878571269575	1.80733982589436e-22	6.7054517602968e-21	40.3088290377041
236809_at	-0.81738084748048	6.89249627152549	-10.877687837982	1.81890092331012e-22	6.74376348436766e-21	40.3025225861421
205090_s_at	0.590484601289962	7.58214411750988	10.87555398445	1.84713054798325e-22	6.8437815886709e-21	40.2872905489704
223207_x_at	0.671741608013871	9.14034479957367	10.8747986646073	1.85722722159119e-22	6.87652544086506e-21	40.2818990898875
235132_at	0.611532993311267	7.15537106448085	10.8744565540597	1.86181842723482e-22	6.88885432022866e-21	40.2794571495042
209903_s_at	0.514886198989469	9.07219994054297	10.8740826031069	1.8668498733885e-22	6.89893978711374e-21	40.2767879638509
203095_at	0.493535353870536	9.85412881824394	10.8740662165062	1.86707066181204e-22	6.89893978711374e-21	40.2766710002904
241302_at	-1.16731559611929	5.71689193396939	-10.8728960783808	1.88290420621713e-22	6.95274154253792e-21	40.2683189816545
218688_at	-0.921597142233378	7.80239536945131	-10.8724061892881	1.88957272205905e-22	6.97265101823048e-21	40.2648224153987
211417_x_at	-0.860607540469215	8.20034585131277	-10.8683617422932	1.94553350339604e-22	7.1743025807541e-21	40.2359571937645
230871_at	0.617980204352983	6.8766565820575	10.8682014823091	1.94778461862172e-22	7.17775717792093e-21	40.2348134871361
228056_s_at	-0.894543536236836	5.59517535765994	-10.868095248282	1.9492782802508e-22	7.17841771539695e-21	40.2340553434436
208943_s_at	-0.522931079884074	10.6239931321752	-10.8641511699842	2.00554743551779e-22	7.38065782317607e-21	40.2059098970969
200956_s_at	0.560578944965028	7.8101611463998	10.8634309853313	2.01599546403006e-22	7.41411180316993e-21	40.2007709119959
239516_at	1.20516001433694	8.54783935565676	10.8632512774798	2.0186110049047e-22	7.41873504783718e-21	40.1994885963903
238625_at	-1.38765993177649	9.01331566057851	-10.8581023299166	2.09500397751241e-22	7.69431420469974e-21	40.1627508054635
203547_at	-0.561052900690545	7.2111839176393	-10.856844922201	2.11409304356162e-22	7.75920452876551e-21	40.1537800170119
208808_s_at	0.935786439870594	10.0515316977846	10.8565845616211	2.11806725210008e-22	7.76856996903571e-21	40.1519225537933
208674_x_at	0.509004207682766	9.80188106591309	10.8521151863755	2.1874610302293e-22	8.01770531838342e-21	40.1200393334447
201569_s_at	0.748453423745998	9.60220297767299	10.8513305229603	2.19987573345137e-22	8.05780103494163e-21	40.1144421978596
202647_s_at	0.84226953506253	7.09028855404246	10.8496782902054	2.22624681305259e-22	8.14892876683923e-21	40.1026569597574
201672_s_at	0.614527966296675	9.9235652666766	10.8493814647437	2.23101766550446e-22	8.16092215446719e-21	40.1005397881915
226189_at	-1.79568076162954	5.17551503485395	-10.8488835740434	2.23904310380807e-22	8.18479658823764e-21	40.0969885162844
220085_at	1.230319029512	5.85872477029256	10.8487595497482	2.24104670591601e-22	8.1866410535245e-21	40.0961039043909
201606_s_at	0.415565688742479	10.1281776129181	10.848460745067	2.24588120834489e-22	8.19740346644918e-21	40.0939726722938
239784_at	0.783154288567524	7.44900780388272	10.8483920051712	2.246994852741e-22	8.19740346644918e-21	40.0934823858189
221524_s_at	1.07195604591922	8.79204927819851	10.8474074200896	2.26300646092239e-22	8.25030519695289e-21	40.0864599516223
231374_at	0.640771411995632	5.17767037941833	10.8454565215078	2.29506901551788e-22	8.36161468608928e-21	40.0725459940028
220794_at	-1.59159777942243	6.51697503420555	-10.8453087981746	2.29751516248806e-22	8.36494637126403e-21	40.0714924519131
200021_at	0.46666367974494	12.4966443752637	10.8433639117687	2.32996370887513e-22	8.47743557846752e-21	40.0576222151755
219581_at	0.613532112180676	7.12325602436533	10.8415973001175	2.35983338000598e-22	8.58039816126941e-21	40.0450240478374
34868_at	0.601014189201547	8.04989731077942	10.8397832241923	2.39090254626775e-22	8.68758221951568e-21	40.032088071885
213911_s_at	0.777454174738301	10.5655456479171	10.8353610603927	2.46835759823441e-22	8.96305940906754e-21	40.0005569613679
219817_at	0.345140843608255	6.26087376729649	10.8329773855592	2.51113968860469e-22	9.1123502866291e-21	39.9835624563116
221772_s_at	-0.393725936438967	7.02710823622522	-10.8303536276441	2.5590851751747e-22	9.28016724248447e-21	39.9648576313562
214677_x_at	-2.87426303812573	10.2325300385479	-10.8291769834434	2.58088180891837e-22	9.35299921900856e-21	39.9564697741769
243869_at	-0.491912113802866	6.43733674845524	-10.828047542152	2.6019779589944e-22	9.42319776356506e-21	39.9484186792586
222735_at	0.796884623327258	7.85266445525982	10.8273272525511	2.61552142375687e-22	9.46596895398501e-21	39.9432843143763
221588_x_at	-1.31627645797233	10.8250027624313	-10.8249328674523	2.66104927880951e-22	9.62436319626646e-21	39.9262174446839
202926_at	0.568229600950868	7.83014011192661	10.823895202364	2.68102425636054e-22	9.69019045086817e-21	39.9188214712184
210678_s_at	-0.743253286878529	7.76893014359661	-10.8230306395985	2.69778103707893e-22	9.74430659907353e-21	39.9126594581476
223173_at	0.502631187903472	7.77016611811129	10.8196560183754	2.76419155756927e-22	9.97758053757639e-21	39.8886089505348
221873_at	0.478096705737471	7.83891977535415	10.818252574345	2.79228762962706e-22	1.00723384621415e-20	39.8786074767633
201327_s_at	0.788445154215054	9.35089562865967	10.8180561447118	2.7962426549923e-22	1.00799472024485e-20	39.8772076775241
215121_x_at	-2.36529488461695	10.1512782796829	-10.816490018167	2.82797618580988e-22	1.01876163216118e-20	39.8660474151129
238160_at	-2.07484278365908	9.53876254472422	-10.8161725211926	2.83445304716829e-22	1.02042178157549e-20	39.8637849849465
216071_x_at	0.379714602825816	7.01770594218309	10.8159515975311	2.8389685520205e-22	1.02137410758561e-20	39.8622107324025
244411_at	0.57513941814594	6.04045223047759	10.8099752214159	2.96387734319243e-22	1.06561048942573e-20	39.819628277903
219431_at	-0.547227249984647	7.45548294721327	-10.8085085134243	2.99535959235235e-22	1.07622087774434e-20	39.8091789330691
218659_at	0.458091675827907	8.44929448930327	10.8055900108	3.05899820831148e-22	1.09836337377064e-20	39.7883878290869
213610_s_at	0.880512108310914	7.45518296180314	10.8001866939749	3.18039447347066e-22	1.14120159907788e-20	39.7498998763422
1557227_s_at	0.996071673090936	5.78763368510292	10.7982854054753	3.2242423087191e-22	1.156175608707e-20	39.7363584084204
200788_s_at	0.7293653012952	9.44446333567815	10.7975239302758	3.24197198381579e-22	1.16177044588013e-20	39.7309351978861
202798_at	-0.670422373319749	9.61333852128974	-10.7966944906517	3.26139460881484e-22	1.16796422145052e-20	39.725028084529
205935_at	-0.959977672769837	6.00830059937572	-10.7965193981211	3.26550946631951e-22	1.16867148416846e-20	39.7237811268329
229908_s_at	0.865993792166927	8.48711681698882	10.7946704651184	3.30927820343322e-22	1.18355999033463e-20	39.7106139604615
201060_x_at	-0.854235103754432	10.6743699665371	-10.7906316945877	3.40692855612443e-22	1.21768710232738e-20	39.6818543748271
217755_at	0.943027681173461	7.37498374895006	10.7902334901313	3.41671051078008e-22	1.22038463783671e-20	39.679018995769
239270_at	-0.983043226143874	5.88038391316451	-10.7894523055005	3.43598177770248e-22	1.22646583546187e-20	39.6734567376476
209723_at	-1.42532017516148	8.76555437998432	-10.7871504717649	3.49339815856668e-22	1.24614600675246e-20	39.6570677691064
205328_at	-1.59740494732174	6.57320112121952	-10.7792506642766	3.69781463776666e-22	1.31820333428427e-20	39.6008299267427
222347_at	1.13123119953561	5.58496051184901	10.7786055960187	3.71502344250403e-22	1.32347407218182e-20	39.5962383393487
229125_at	-1.63108461841623	6.49046751362234	-10.7778475847963	3.73534724817815e-22	1.32984693132173e-20	39.5908429376515
219000_s_at	0.914272230646817	5.87797235156709	10.7714276752351	3.91197921431039e-22	1.39182358847644e-20	39.5451519233086
213874_at	-1.5268675750889	10.1450345306256	-10.7700683105661	3.95043378866771e-22	1.40459010742519e-20	39.5354783332194
231070_at	-1.21821694951325	6.058920769706	-10.7697375398532	3.95984765227457e-22	1.40702120906748e-20	39.5331245425455
228023_x_at	0.616343695422765	7.88939322204925	10.7686444458776	3.99111674844642e-22	1.41720974631277e-20	39.5253461636988
211948_x_at	0.554428657283783	8.56371305555587	10.7671164303684	4.03523982337707e-22	1.43194640983815e-20	39.5144733382492
225111_s_at	0.494139828624443	7.99945487344373	10.7667557679291	4.04572500737442e-22	1.43473493394636e-20	39.5119070622603
207220_at	-1.0330318680053	6.78933345756305	-10.7622249729459	4.1797791231957e-22	1.48131263630816e-20	39.479670760446
209247_s_at	0.588512759370577	7.25847069448307	10.762030225363	4.18563931547451e-22	1.48242749634247e-20	39.4782852420706
216984_x_at	-0.935825592461792	6.05361669043131	-10.7563535044629	4.36010196186747e-22	1.54321612730699e-20	39.4379021374277
203131_at	-2.47460425530884	9.07045844301853	-10.7543436983906	4.4235898888613e-22	1.5646730220232e-20	39.4236064035936
208131_s_at	-1.61191422470794	7.61343237338215	-10.7541260851278	4.43051909787142e-22	1.56610964072525e-20	39.4220585738162
223040_at	0.684438714627444	10.0212378898446	10.7533807571209	4.45433374431558e-22	1.5735092417743e-20	39.4167573148104
221868_at	-0.934284592144424	7.17761702373931	-10.7523753610005	4.48666016710349e-22	1.58390414806737e-20	39.409606469005
205425_at	0.581118085539909	5.48375608567658	10.7522265974249	4.4914631544465e-22	1.58457543445598e-20	39.4085484113914
214114_x_at	0.463684594404123	9.30656136552074	10.7506497475243	4.54268929230916e-22	1.60161323641627e-20	39.3973336032977
1559534_at	0.624678209136996	3.89389425056534	10.7500140651308	4.56350450963851e-22	1.60791401151541e-20	39.3928126784469
212429_s_at	0.44099885064448	8.90690865969368	10.7496571238899	4.57523405438849e-22	1.61100746236182e-20	39.3902741772167
231559_at	-1.28112136821972	6.58404421648407	-10.7495050379464	4.58024091076265e-22	1.61173129419769e-20	39.3891925778758
206550_s_at	0.67224848772083	7.25698080846159	10.7468708110974	4.6678338834861e-22	1.64149653495703e-20	39.3704593602584
217133_x_at	-0.744295505342782	6.73550497521469	-10.7457223491443	4.70654275909662e-22	1.65404388482975e-20	39.3622925739595
211430_s_at	-3.3205918310102	10.4138080819467	-10.7453455445636	4.71931247139633e-22	1.65746502894127e-20	39.3596131538155
203928_x_at	0.588430050672386	6.40839996022557	10.7403088397421	4.89335418545718e-22	1.7174855535371e-20	39.3238005535229
200731_s_at	-0.870498764034616	10.1809467866092	-10.7372470303495	5.00226299387456e-22	1.75458310137747e-20	39.3020327473032
202959_at	-0.995598398148754	9.81530902660157	-10.7370217379729	5.01037136415497e-22	1.75629917400896e-20	39.3004311197256
228195_at	-0.630513829111031	5.76661834875453	-10.7366384083223	5.02419765999636e-22	1.76001607957268e-20	39.2977060132364
214414_x_at	-1.68761259759098	10.8687562363742	-10.7334231248838	5.14167576682833e-22	1.80001499137048e-20	39.2748496671699
231052_at	-0.491315021004413	6.12662868548564	-10.7326169291491	5.17155855586798e-22	1.80931663940819e-20	39.2691190455729
201664_at	0.771078694687082	8.82508912185896	10.73236179611	5.18105140770739e-22	1.81147734013524e-20	39.2673055312367
216593_s_at	0.767602205000462	6.80408942475271	10.7312427324892	5.22289434044627e-22	1.8249387627306e-20	39.2593512659129
214804_at	0.613603470092478	4.67099107430137	10.7303821311426	5.2553018960392e-22	1.83508825094878e-20	39.2532343240153
217785_s_at	0.701215668729163	5.09470822252416	10.7302385079852	5.26072976167836e-22	1.83580980494914e-20	39.2522135015312
210328_at	-2.24700841190374	9.48816349009522	-10.7287819459742	5.31609318259695e-22	1.8539450637367e-20	39.2418610250285
228095_at	0.546337331516341	8.8066552192445	10.7262593750316	5.41335139267948e-22	1.8866583255163e-20	39.2239329944692
202913_at	0.464623513030296	7.22707784709936	10.7219772660177	5.58252310424495e-22	1.94437713196511e-20	39.1935029720293
240200_at	0.669697120506541	6.00139074495712	10.7215277256926	5.6005855019048e-22	1.9494249586713e-20	39.1903086246728
205357_s_at	-1.32518328982213	10.3953876467816	-10.7211210133843	5.61697722735057e-22	1.95377493003658e-20	39.1874186424281
203629_s_at	0.603960901117015	6.56546916039886	10.7210402553366	5.62023769997523e-22	1.95377493003658e-20	39.1868448028909
213243_at	0.526622394400601	8.22605301311173	10.7195678972118	5.68001327054101e-22	1.97329875791384e-20	39.1763829669401
219410_at	-1.88718116977477	9.70505451892345	-10.7187009970296	5.7155038543456e-22	1.98436625554594e-20	39.1702234285819
219623_at	0.455868447492247	7.59663902991606	10.7182362261328	5.73462226422184e-22	1.98973904520932e-20	39.1669211839886
208107_s_at	0.794685636425763	6.29342101251444	10.7166704500244	5.79950060864244e-22	2.01097223326851e-20	39.1557965273245
203266_s_at	-0.453940720697308	7.77184593890452	-10.7151682935113	5.86242978703116e-22	2.03150303273561e-20	39.1451243766396
232090_at	-1.19599347967064	5.04892813016749	-10.7140975042585	5.90770260534787e-22	2.04589323009425e-20	39.1375171943095
204744_s_at	0.582150320128514	9.77000973324011	10.71300217004	5.95437345312168e-22	2.06074903292354e-20	39.1297358934319
203139_at	-0.806852573344068	9.86230807683643	-10.712759504962	5.96476269906825e-22	2.06303727222428e-20	39.1280120253919
1554599_x_at	0.467501340769279	6.73501834410997	10.7126706551302	5.96857114992737e-22	2.06304795070243e-20	39.1273808483958
209138_x_at	-2.55222324895237	10.3730879825306	-10.7120618590143	5.99473175707008e-22	2.07077979411049e-20	39.1230560902357
213054_at	0.590041076210862	5.59860604897622	10.7117338552882	6.00887372597902e-22	2.07435284953788e-20	39.1207260546392
1558250_s_at	0.656778983668953	6.62647237199445	10.711558089401	6.01646558719739e-22	2.07566162421738e-20	39.1194774784517
205930_at	0.607374810113712	7.74236487061353	10.7096475503191	6.09960636506453e-22	2.10301642938933e-20	39.105906141751
201469_s_at	0.522430345641646	6.4179235045606	10.708723668267	6.14022032321767e-22	2.11568361206238e-20	39.0993437140565
206436_at	-0.586187874365223	6.63028811135402	-10.7067480583014	6.22797431923703e-22	2.14456722255039e-20	39.0853113749603
215498_s_at	-0.870561073058914	8.75639341428493	-10.7052434460971	6.29564408960893e-22	2.16565507186692e-20	39.0746249987416
208975_s_at	0.557075292182909	7.85172406654089	10.7052102383643	6.29714583363792e-22	2.16565507186692e-20	39.07438914925
202469_s_at	0.597078925238108	8.40983830169543	10.7035551200933	6.37244854437007e-22	2.19017326843098e-20	39.0626343939155
220017_x_at	-1.63552670040673	12.7207107805876	-10.70346463171	6.37659124118894e-22	2.1902187261324e-20	39.0619917567318
1568618_a_at	0.571180572123774	10.1043758602812	10.7032371776417	6.38701628500116e-22	2.19242061830778e-20	39.0603764141987
209610_s_at	0.952549697369241	7.72902966373022	10.7019477600904	6.44643662930579e-22	2.21096342492695e-20	39.0512193878175
214426_x_at	0.54106304097705	7.41245038458662	10.7018895407799	6.44913250674497e-22	2.21096342492695e-20	39.0508059415919
206237_s_at	-0.694392766630005	6.10344152309295	-10.6958799343602	6.73353661105915e-22	2.30701778506759e-20	39.0081324838563
211441_x_at	-1.26095090874021	8.00107927056636	-10.6915262578073	6.9473439115534e-22	2.37877926671891e-20	38.9772224647522
1554283_at	-1.00286559959836	5.21139510955975	-10.6910795084918	6.96966247982187e-22	2.38492592111849e-20	38.9740508885605
235639_at	-0.754561690659867	5.32260214873712	-10.6884650144798	7.10171567797644e-22	2.4285910978167e-20	38.9554908629741
225257_at	0.442198667057119	7.21917372951375	10.6868744918837	7.18326592280275e-22	2.45494181377989e-20	38.9442006322919
233421_s_at	0.28366826352344	4.55211628085365	10.6860712214998	7.22480544746042e-22	2.46759412071392e-20	38.9384988739253
215379_x_at	-2.41192833739701	9.1586803647277	-10.6854513391831	7.25702488713151e-22	2.47704937600571e-20	38.9340989331209
240110_at	-1.42260277126794	8.9321390246021	-10.684028010666	7.33154732587481e-22	2.50092313621487e-20	38.923996426579
226159_at	0.602154654904753	8.93051399136417	10.6835763048344	7.35535661567524e-22	2.50747871942492e-20	38.9207903993544
207773_x_at	-1.5765635481568	8.69187658196827	-10.683425352162	7.36333044321522e-22	2.50863110103127e-20	38.9197190075948
218968_s_at	0.56550219237476	8.0709253125387	10.6788329246198	7.61007647567378e-22	2.59107921799234e-20	38.8871264675093
204311_at	-0.402978043375885	6.42767125454976	-10.6759387572542	7.76978901709154e-22	2.6438098915291e-20	38.8665888710346
1559932_at	1.09157106281421	5.69234851238689	10.6748584774348	7.83025523574542e-22	2.6627255864867e-20	38.8589234553826
219666_at	-1.24868550642556	8.93708096588614	-10.6737434930498	7.89315543059446e-22	2.6824449130744e-20	38.8510120512502
204129_at	0.363782042384494	7.15609497428183	10.6721270592679	7.98523871631997e-22	2.71205125630835e-20	38.8395430803076
212841_s_at	-0.714484443494079	8.8708880613699	-10.6694293255075	8.14130903682191e-22	2.76333940601588e-20	38.8204033075491
201261_x_at	-1.5039761455656	8.83888997858161	-10.6692955790686	8.14912513473262e-22	2.76427435393262e-20	38.819454450088
210565_at	-0.882081191588112	7.42208733165336	-10.6692043128403	8.15446299215683e-22	2.76436801608107e-20	38.8188069686143
37028_at	-0.631364390320961	7.04122376117496	-10.667712584383	8.24220441955898e-22	2.79237909407801e-20	38.8082242701067
215603_x_at	-0.726902943120073	7.45331538842223	-10.6664436131159	8.31758321992127e-22	2.81616969863336e-20	38.799222250509
221884_at	0.955280566571661	6.464486198954	10.6662744513672	8.32768340326927e-22	2.81784246408144e-20	38.7980222520187
232707_at	1.6642753994622	5.06974310017536	10.6659162853439	8.34910883833539e-22	2.82334291633443e-20	38.7954815169264
230520_at	-0.574938036390127	6.09009254157382	-10.6657305942271	8.36023845032542e-22	2.82535706984915e-20	38.7941642842804
220037_s_at	-1.05224988031852	4.72312394104391	-10.6642072706064	8.45210013849515e-22	2.8546354042278e-20	38.783358604789
1568813_at	1.00556830086159	4.57159217881983	10.660426585482	8.68445490443294e-22	2.93082857750959e-20	38.7565425521815
227794_at	-2.00307652591349	10.261226643398	-10.6603628098893	8.6884285188289e-22	2.93082857750959e-20	38.7560902246226
226962_at	0.992205971470724	8.44469523571176	10.6559837515084	8.96564596687464e-22	3.02247421721558e-20	38.7250339439296
1563357_at	-0.988731882278971	5.14102438865209	-10.6542413113261	9.07838563093383e-22	3.05859268637995e-20	38.7126777292763
239481_at	1.67455112476436	4.92215324258549	10.6538560504075	9.10350280706013e-22	3.06516398768172e-20	38.7099458078045
242787_at	0.610261279056438	4.65221533984929	10.6536496106913	9.11699015633102e-22	3.06781382259831e-20	38.7084819377447
233037_at	1.00844349573962	7.06925779586352	10.6535214103666	9.12537589644505e-22	3.06874478960932e-20	38.7075728702087
220595_at	-0.742012584436697	4.04130644367386	-10.6490674887802	9.42153054271994e-22	3.16638798479732e-20	38.6759923889758
228145_s_at	0.596838751176369	7.63557190658583	10.6473473739771	9.53845118297308e-22	3.2037111590142e-20	38.6637971022466
202983_at	0.71694812356873	8.32134266915422	10.645930392623	9.63585162852003e-22	3.23443617079511e-20	38.6537514633088
207469_s_at	1.19893395748121	7.94925566705512	10.6443309921773	9.74698156525119e-22	3.26779116283052e-20	38.6424131020172
227796_at	0.691294959814705	7.8659040715249	10.6443280374927	9.74718803993723e-22	3.26779116283052e-20	38.6423921563884
228667_at	0.849562310675911	5.86810215878073	10.641068309785	9.97765293353715e-22	3.34300343349242e-20	38.6192852632224
229243_at	0.538193425566129	5.21942871772223	10.6401017439629	1.00470270523338e-21	3.36418325204846e-20	38.6124341189472
238018_at	-1.5075701557723	5.13216191452037	-10.6372335246527	1.025573034422e-21	3.43196201770152e-20	38.5921050211676
214728_x_at	0.562083599294564	8.67895790592295	10.6370748345643	1.02674024952921e-21	3.43376394657309e-20	38.5909803253636
209015_s_at	0.698230180813739	7.45011982811361	10.6358133825999	1.03606579797772e-21	3.46283117655798e-20	38.5820401429861
205336_at	-0.442934984669837	4.30910396892688	-10.6342757348583	1.04754732128335e-21	3.49906433377662e-20	38.5711429770449
243511_at	0.824674025385692	6.45537626438891	10.6339589930565	1.04992810501754e-21	3.50487308064322e-20	38.5688983223925
203509_at	-1.0179339111823	10.3223321733801	-10.6330468002021	1.05681473092305e-21	3.5256244760615e-20	38.5624340077117
205896_at	1.52283024483833	5.3972503590834	10.632964855476	1.05743557244406e-21	3.5256244760615e-20	38.5618533100258
214946_x_at	0.616202005083949	8.33704505280881	10.6316825925193	1.06719788040168e-21	3.55600230886986e-20	38.5527668036248
206305_s_at	-1.23408614045685	11.3558853004325	-10.6299477590373	1.08054876340077e-21	3.5982932692443e-20	38.5404738235119
219991_at	-0.926733009554291	7.53142709606307	-10.6298600719946	1.08122798123263e-21	3.5983609834892e-20	38.5398524933381
215772_x_at	-1.01012889841669	10.6498567414383	-10.6293612148237	1.08510019210916e-21	3.60904852567952e-20	38.536317738792
213018_at	0.546228478648727	7.62364275850866	10.6286047309423	1.09099850753403e-21	3.62645779013729e-20	38.5309576226164
216920_s_at	-1.25223396698432	6.40339445402331	-10.6281178538274	1.09481157073557e-21	3.63691875380668e-20	38.5275078899072
212467_at	0.488101619403318	8.09133840172176	10.6265752237913	1.10698080096258e-21	3.67510896553005e-20	38.5165780427375
225501_at	0.537826393310718	8.21490111126467	10.6263948014571	1.10841285450151e-21	3.67762765631173e-20	38.5152997482914
226807_at	-1.00750143053142	7.79947099540487	-10.6254544552321	1.1159065158357e-21	3.70024302060321e-20	38.508637500572
33323_r_at	1.92921719945403	7.9576992801712	10.6227380366797	1.13783833003388e-21	3.77067747076093e-20	38.4893930805313
226801_s_at	0.490705897497348	11.1316708248527	10.6224753584502	1.13998176687448e-21	3.77548964428841e-20	38.4875322279712
219147_s_at	-0.727516164388332	9.72644050628403	-10.621850343107	1.14509802944551e-21	3.79013567770348e-20	38.4831045857052
208864_s_at	0.833656507482871	11.197334787141	10.6216577975313	1.14667877488475e-21	3.79306892385105e-20	38.4817405999716
212459_x_at	-1.00420645603014	10.7336284140653	-10.6197177443646	1.16272782021037e-21	3.84382896157077e-20	38.4679977943666
219185_at	-0.670567600853247	8.23164786971557	-10.6178236999591	1.17861200605071e-21	3.89398290904099e-20	38.4545817086388
214193_s_at	0.784822659427712	7.24967718183079	10.6173801225954	1.18236313589647e-21	3.90401438577472e-20	38.4514398320634
223605_at	-1.72569637884883	9.90621965422492	-10.6156840383837	1.19681609770291e-21	3.94934849207548e-20	38.4394268016946
221614_s_at	-0.749380799295786	6.8261952012015	-10.6140943961221	1.21052168924958e-21	3.99216310476976e-20	38.4281682594305
214163_at	0.734071201733147	5.23241571471297	10.6134296074146	1.21629961346707e-21	4.00879727159186e-20	38.4234601015413
228920_at	0.542260177820332	7.62202273881253	10.6123854486292	1.22543027275682e-21	4.03645497503429e-20	38.4160653724006
225871_at	1.31714480321515	6.50365367383999	10.6118847509101	1.22983280980403e-21	4.04851472223192e-20	38.412519518863
221825_at	0.54992951783461	8.90274479915525	10.6101406883256	1.24529135001625e-21	4.09693352400227e-20	38.4001688090313
207096_at	-1.5530918019494	11.9316586085777	-10.6083759535401	1.26113005750063e-21	4.14654399941494e-20	38.3876723971519
231871_at	-0.952095612313581	6.66156769765431	-10.6075262993402	1.26882718744587e-21	4.16934170806146e-20	38.3816560868825
235825_at	0.729554927319936	5.78117009262506	10.6058257426012	1.28437354632324e-21	4.21788890471142e-20	38.3696151104706
228829_at	0.584585851931518	6.5224421779234	10.6040325359548	1.30097239550039e-21	4.26983205741964e-20	38.3569188151135
44673_at	-0.599183227389934	7.19645332238788	-10.6037479971588	1.30362579912118e-21	4.27597091696126e-20	38.3549042841546
200798_x_at	-1.19593095482743	9.74950706179401	-10.602595581928	1.31442761556494e-21	4.30881364758991e-20	38.3467453842085
231912_s_at	0.457869536055996	6.02897891910917	10.6011675792172	1.32793628626146e-21	4.35048496710241e-20	38.3366357841206
218740_s_at	0.533258836553012	9.82066513562292	10.5983091360864	1.35539339934406e-21	4.43777576249263e-20	38.3164006948789
37384_at	0.568997670317466	7.96865933635776	10.5982175405023	1.35628251704589e-21	4.43802618954029e-20	38.3157523144819
205298_s_at	0.48898540968205	7.53378281926926	10.5952487726461	1.38541694270316e-21	4.5306452390328e-20	38.2947382248585
225252_at	1.25090703301216	9.18756823247501	10.5949932916079	1.387953074213e-21	4.53622269551134e-20	38.2929299231963
244320_at	-0.356083563299483	5.19464063217675	-10.5935226529645	1.40264209287604e-21	4.5814887929569e-20	38.2825209874445
203564_at	0.695932901550856	7.1336765991311	10.5926808323625	1.41111991451763e-21	4.60642509812022e-20	38.2765629391669
229490_s_at	1.24841333022578	6.23190553777622	10.5921601277831	1.41638935604965e-21	4.62086451027118e-20	38.2728776930135
38269_at	0.383788038563665	8.17288878946828	10.5904408917748	1.4339272705348e-21	4.67528776272937e-20	38.2607103653325
200855_at	-0.501339302452366	6.72881010749794	-10.5885426825137	1.45354215061075e-21	4.7364139302688e-20	38.2472771828876
229395_at	0.631090870456756	7.52882606214429	10.5876105772291	1.46327150758329e-21	4.76527411112976e-20	38.2406811878735
200057_s_at	0.404030065384594	11.686237008755	10.5852284833897	1.48843153562442e-21	4.84432130244674e-20	38.2238253092989
235387_at	0.55743393550208	5.57479025197563	10.5847034486525	1.49403470669778e-21	4.85966155073769e-20	38.2201102945715
212845_at	-0.754605335106341	8.95123356385315	-10.5841375119426	1.50009790649924e-21	4.87647898616923e-20	38.2161059370189
201577_at	0.917028501949314	9.51777676003451	10.5830718930586	1.51158106135674e-21	4.9098527241452e-20	38.2085662096061
241828_x_at	-0.503412726163379	6.20205068254248	-10.5830181642679	1.51216235731643e-21	4.9098527241452e-20	38.2081860612776
220941_s_at	-0.665035925327723	5.62150767110486	-10.5812313779262	1.53162104429415e-21	4.97007843684113e-20	38.1955443475966
222736_s_at	0.621768352071113	6.53164291769874	10.5790367831971	1.55586238633683e-21	5.04574302286301e-20	38.1800183259949
1570433_at	-0.976730353416723	5.11662293743661	-10.5784730680743	1.562150570979e-21	5.06312932539324e-20	38.1760304054425
208147_s_at	-2.20309546589322	12.3875653236672	-10.5778640509684	1.56897253489495e-21	5.08222402421221e-20	38.1717220829546
208383_s_at	-2.37176139323353	11.7975240289006	-10.5765368362312	1.5839423960029e-21	5.12767315192094e-20	38.1623333598265
222784_at	-0.71076002293019	8.78398866367904	-10.5735225376075	1.61847152212893e-21	5.23634983637602e-20	38.1410116709223
225004_at	0.57275923328152	6.99178402071385	10.5720703933302	1.63537248739938e-21	5.28789802571595e-20	38.1307406361122
207620_s_at	0.670010576772161	5.57360089285856	10.5689391274142	1.67241649314863e-21	5.40447822132106e-20	38.108594770823
211977_at	0.593482699306326	6.53731153073873	10.5673046944128	1.6920830895269e-21	5.4647979756554e-20	38.0970361289047
233764_s_at	-0.482822607601892	5.87498284856437	-10.5657262586076	1.71129442383475e-21	5.52357697215644e-20	38.0858740693235
213253_at	0.802650640668008	6.2672601165388	10.5648114200852	1.72252828876801e-21	5.55655271320066e-20	38.0794049589286
227471_at	0.681253802557595	6.31030850356208	10.5646394150826	1.72464863004302e-21	5.56010836083468e-20	38.0781886786751
218910_at	0.666048474156434	7.31498542747176	10.5644831941238	1.72657665006519e-21	5.56304015280296e-20	38.077084016206
220161_s_at	-1.1188348684358	10.8766081760655	-10.5643586587265	1.72811515605644e-21	5.56471421094992e-20	38.0762034111752
227640_s_at	0.424092929329094	7.20224434390444	10.5636254441172	1.73720098049957e-21	5.59067514130954e-20	38.0710188320333
228867_at	0.482523353167973	7.20944641127257	10.5629089044302	1.74612612446266e-21	5.61608869465719e-20	38.065952279099
203291_at	0.463057894625291	7.81300511916085	10.5614276963711	1.7647208975427e-21	5.6725545837257e-20	38.0554792299931
205343_at	1.45033753401535	5.74202153080774	10.5611371697716	1.76839116974423e-21	5.68100864430832e-20	38.053425087022
212661_x_at	0.534454280993639	12.8105207468147	10.558936524697	1.79644024053502e-21	5.76772433017866e-20	38.0378662382566
215946_x_at	-1.38409389204554	8.43734478814662	-10.5568334711797	1.82365924670298e-21	5.85167464395946e-20	38.0229983990143
238207_at	0.562982475701262	6.01676191777775	10.5550051512054	1.84765591545016e-21	5.92519274870696e-20	38.0100736421398
228031_at	-0.846398136152263	9.14661962615831	-10.5548787646284	1.84932630762704e-21	5.92706911023683e-20	38.0091802183278
226995_at	0.677204607155754	6.49701067988592	10.5546098386924	1.85288558093533e-21	5.93499356197191e-20	38.0072791991067
207131_x_at	-0.923213476990748	7.62983935264729	-10.5544975360554	1.8543739405402e-21	5.93627925056986e-20	38.0064853442273
239584_at	-0.717790521839946	5.41901008522446	-10.5536455456952	1.86570430549284e-21	5.96905150766729e-20	38.0004628120355
219675_s_at	0.721215823609044	7.30488653872026	10.552840631216	1.876471936077e-21	5.99998605649727e-20	37.9947732000806
240185_at	0.392975054038178	4.69571237615627	10.5505481562809	1.90747945383979e-21	6.09556321899077e-20	37.9785694357254
215578_at	-1.04219246796895	6.03459205648409	-10.5498548533415	1.91695700481496e-21	6.12226742128418e-20	37.9736692386367
223922_x_at	-1.11761541962397	8.6339297271674	-10.5464843594743	1.96370440923362e-21	6.26790116314879e-20	37.949848474151
204438_at	-1.72276481136418	9.29708932013991	-10.5447412217808	1.98832457803883e-21	6.34277863203473e-20	37.9375299650967
204165_at	0.78480783603289	7.33655838353041	10.5426269424735	2.01859957331607e-21	6.43559711018742e-20	37.9225895776799
236612_at	-0.427618732151091	5.01750672297288	-10.5398306820723	2.05934608044209e-21	6.56167254907725e-20	37.9028315870624
212737_at	0.721120240954221	9.11348746920982	10.5392649639572	2.06768866764318e-21	6.58441289830887e-20	37.898834517339
226163_at	0.447998034359868	6.73285599266061	10.5380405246574	2.0858607600416e-21	6.63515114240371e-20	37.8901835162581
239034_at	0.535053551371885	4.45399176385409	10.5380277110984	2.086051766339e-21	6.63515114240371e-20	37.8900929867386
217846_at	0.431117741573601	10.2308897696926	10.5364245328151	2.11008757787155e-21	6.70769574448772e-20	37.8787666115231
201743_at	-1.51448756140024	10.864333435789	-10.5358154711112	2.11929110013366e-21	6.73303344104708e-20	37.8744637742992
206093_x_at	-0.671032998638286	7.68126386832719	-10.5350988899369	2.13017053401825e-21	6.76366298688015e-20	37.8694014527482
210452_x_at	-1.38027323068838	10.1712153515509	-10.5289411741488	2.22598125183721e-21	7.06377188300904e-20	37.8259048084112
206571_s_at	0.728052255411539	8.49989410881245	10.5282803380577	2.2365150794215e-21	7.09307770223267e-20	37.8212373334599
241789_at	-1.16038377807117	5.81871180475074	-10.5278076868406	2.24407964071277e-21	7.11293798132598e-20	37.8178990665444
204818_at	-1.94010510694907	10.054948688197	-10.5264490992839	2.26596533938829e-21	7.17814182598681e-20	37.8083038442718
228581_at	-0.643715612717378	5.75568753235497	-10.5258647999831	2.27544313774686e-21	7.203987019233e-20	37.8041772752443
225277_at	0.3495461063999	7.17868476180902	10.5243045608026	2.30094531147593e-21	7.28050557912137e-20	37.7931585883023
215241_at	-0.591130689575282	4.49261272258679	-10.520690695382	2.36111226992224e-21	7.4630437871704e-20	37.7676389669878
234980_at	-1.00755455870234	10.3955834018408	-10.520675525156	2.36136811093155e-21	7.4630437871704e-20	37.7675318474367
218389_s_at	0.509340114250632	9.14612852611183	10.5196657435416	2.37845996428339e-21	7.5127145187628e-20	37.7604017259208
223243_s_at	0.589397616219387	8.68581821533915	10.5180595154553	2.40590158000587e-21	7.59500017276651e-20	37.7490605457286
203242_s_at	-0.782630627462789	7.14083995486291	-10.5173280177562	2.41850310388276e-21	7.63037030689481e-20	37.7438958169826
203411_s_at	0.644857274881227	9.21555298163246	10.515889824816	2.44347080623215e-21	7.70469232914298e-20	37.7337418347063
204120_s_at	-0.987958783859892	7.05508496881726	-10.5156404301898	2.44782644830715e-21	7.71397263828034e-20	37.7319810979407
236307_at	-1.21368277340988	7.48824488310423	-10.5145454429671	2.46704190634041e-21	7.77004380801435e-20	37.7242506100434
1555980_a_at	-0.375466896153699	5.92955913122129	-10.5142870282394	2.47159857407029e-21	7.77990852597698e-20	37.7224262709663
228930_at	0.737290368926769	7.01577139757649	10.5140674968665	2.47547618775213e-21	7.78762563604302e-20	37.7208764500486
222548_s_at	0.681904489024419	7.57156285530688	10.5139082815179	2.47829221964798e-21	7.79199614229334e-20	37.719752447794
229933_at	0.487986837272835	5.73194208447801	10.5135025215215	2.48548330096733e-21	7.81010929319498e-20	37.7168879566169
220554_at	-1.43417135244527	8.45183003613228	-10.5122543806313	2.50773397096321e-21	7.87549599518192e-20	37.7080768553904
228415_at	0.68384028191707	7.32367253588315	10.5106995697259	2.53572924954093e-21	7.95883801753902e-20	37.6971013544064
222569_at	0.949865114072887	7.45638567572442	10.5098085321535	2.55191292938281e-21	8.00503278646659e-20	37.6908117185319
1568832_a_at	0.43494782105848	3.49240841488727	10.5082007950386	2.58137443881877e-21	8.08984585325964e-20	37.6794635218813
229067_at	1.04484621440415	7.89639785690185	10.5081715771122	2.58191297351026e-21	8.08984585325964e-20	37.679257292933
1559000_at	-0.626681556596934	6.39566763489346	-10.5076589673023	2.5913794368558e-21	8.11485121473657e-20	37.675639170031
1554217_a_at	0.469318834914029	4.21207460934293	10.501835483469	2.70137965681629e-21	8.45446688812079e-20	37.6345398712241
228944_at	0.771964812787631	6.3582611197818	10.5004269318406	2.72867667300465e-21	8.53500682375733e-20	37.6246001763145
205102_at	-0.438676674603223	7.1988022148942	-10.496529495038	2.80564659939042e-21	8.77073713408752e-20	37.5970996050782
206068_s_at	-1.69104274992395	7.91685194968193	-10.4951643776285	2.83311413613453e-21	8.85153674580751e-20	37.5874680754079
228532_at	-0.970220178173768	7.99460304660318	-10.4894501091656	2.95102676802392e-21	9.2112540349978e-20	37.5471559621125
228101_at	-0.986597942467799	6.63898028800044	-10.4894218320144	2.95162224401629e-21	9.2112540349978e-20	37.5469564957279
1559315_s_at	-0.744581182206045	5.89442244797171	-10.4877780490205	2.98644432667361e-21	9.31460217090954e-20	37.5353616056534
226409_at	0.477193678561084	7.97637861705963	10.4874026155957	2.99445475007476e-21	9.33425555170279e-20	37.5327134671037
217197_x_at	-0.779345544923475	6.86354982736229	-10.4850317769215	3.0455364600666e-21	9.48807088953892e-20	37.5159913909024
235405_at	1.26471652250706	7.20522971871586	10.4840012047994	3.06801063780271e-21	9.55263768314249e-20	37.5087229321161
201293_x_at	0.538752119058502	12.7609949731624	10.4836678369967	3.07531583237931e-21	9.56992726801886e-20	37.5063717955008
201024_x_at	0.458557991322655	10.3876353028369	10.4835877261426	3.07707390614651e-21	9.56994517291455e-20	37.505806803076
212023_s_at	0.710434172181615	5.06684285504959	10.482732924194	3.09589538541039e-21	9.6199068365725e-20	37.4997782915582
201074_at	0.519136679637512	9.28381500810344	10.4826982499854	3.096661274549e-21	9.6199068365725e-20	37.4995337544334
208850_s_at	0.895555298653592	7.1424636047466	10.481870140452	3.11500883554101e-21	9.67140292981246e-20	37.4936936599952
212531_at	2.22195982873019	7.67222290789781	10.4811545992356	3.13094947046519e-21	9.71537178582474e-20	37.4886475615323
221964_at	0.390611978629773	7.16246850976054	10.4781857182462	3.1979615393611e-21	9.91767595395388e-20	37.4677118590457
204622_x_at	-1.58010225943502	7.94263018711002	-10.4754367498042	3.26128222889743e-21	1.01083091014061e-19	37.4483287413453
232176_at	-0.402532437970418	3.87244414434527	-10.4744658955533	3.28394219926035e-21	1.01727700129442e-19	37.4414836175617
212094_at	2.66148940226205	7.0497926287207	10.4718455719764	3.34588664050267e-21	1.03587815815064e-19	37.4230098069539
241298_x_at	-1.06345860830777	5.67153510936307	-10.4715161926089	3.35375501748136e-21	1.03772590804368e-19	37.4206877288201
241968_at	-0.587146904758065	8.0665988016618	-10.4681320683801	3.43567126762207e-21	1.06247063951667e-19	37.3968315917623
206626_x_at	2.24901929154225	5.84278853783388	10.466219564169	3.48284320443382e-21	1.07644887336584e-19	37.3833507118584
211681_s_at	-0.626027810180902	5.2637389663072	-10.4661205080552	3.48530391119428e-21	1.07660012727406e-19	37.3826525072825
208284_x_at	-0.791724197785956	8.08443778568437	-10.4651833061746	3.50867127623669e-21	1.08320556477736e-19	37.3760466814634
236514_at	0.552793496022316	4.86323688168464	10.4648647751522	3.51664870799225e-21	1.08505500502588e-19	37.3738015763084
222122_s_at	0.560824987030152	9.09626615495445	10.464621771782	3.52274673167135e-21	1.08619446428843e-19	37.3720888293057
200932_s_at	0.479382451025103	8.60567211083104	10.4645591669347	3.52431946737792e-21	1.08619446428843e-19	37.3716475773073
214314_s_at	0.530367537738901	7.25660771171471	10.4642786934355	3.5313740035196e-21	1.08775481361656e-19	37.3696707529035
206005_s_at	0.489079109104479	5.98104372771353	10.464066380414	3.53672349797256e-21	1.08878850278904e-19	37.3681743472065
236038_at	-0.567505907588926	4.02084305848046	-10.4639434711047	3.53982403928013e-21	1.08912907187158e-19	37.3673080735807
235419_at	-1.30375406125681	10.8873474314929	-10.4623262609039	3.58087312433928e-21	1.10113864830823e-19	37.3559101882032
234194_at	1.61415573560764	3.88863437544081	10.4619880329106	3.58951798418151e-21	1.10317583382164e-19	37.3535264787937
228908_s_at	0.704780290479905	5.69328421079766	10.4605644391129	3.62613234150975e-21	1.11380183108477e-19	37.3434937936187
204762_s_at	-0.534418042592259	4.61544811228129	-10.4595118435512	3.65344361864555e-21	1.12155995697071e-19	37.3360759986354
224997_x_at	-2.03560620337839	8.02743627947164	-10.4578294449514	3.69752199277214e-21	1.1344537561307e-19	37.3242204265974
220289_s_at	0.804682284247783	5.69515903732386	10.4575392087753	3.70517946509091e-21	1.13616488560926e-19	37.3221752493019
204766_s_at	0.644568213312308	6.53528987909472	10.4562101074682	3.74044810656091e-21	1.14633609676549e-19	37.3128098597562
206979_at	-1.36778887412862	11.3915974753496	-10.4557067730285	3.75389151611974e-21	1.14981086578714e-19	37.309263267897
242496_at	-1.83298576284707	8.42113394189093	-10.4526278182641	3.83717981192691e-21	1.17466312258276e-19	37.2875696461421
229914_at	0.575672830262149	6.46733636413474	10.451374772855	3.87160010155267e-21	1.18453611398373e-19	37.2787416052654
203566_s_at	-0.768340879691058	10.3051773324792	-10.4506040786067	3.89292302299818e-21	1.19039308541433e-19	37.2733120401482
214681_at	-0.976045357027703	8.70649717695659	-10.4489116338316	3.94015930537261e-21	1.20416295548021e-19	37.2613892016777
222433_at	1.07512940867097	8.87674343305733	10.4487536721056	3.94459703681256e-21	1.20484495509756e-19	37.2602764361401
219676_at	0.566397451415755	5.98829143728758	10.4459861579189	4.02315900935658e-21	1.22815418098374e-19	37.2407815580055
226623_at	1.10304017543191	6.62101275105805	10.4449762738083	4.05221304689365e-21	1.23633246441342e-19	37.2336681959338
65493_at	0.467226847638105	6.52345541927476	10.4436206829215	4.0915415814232e-21	1.24763461968881e-19	37.224120140866
225011_at	0.503348241036372	9.82731441630429	10.4435179204166	4.09453838521505e-21	1.24785170107003e-19	37.2233963544796
214663_at	0.629694420535197	6.38391381091088	10.4419876213967	4.13942503788131e-21	1.2608277724139e-19	37.2126183039577
236317_at	-0.544973034441727	6.99279238795413	-10.4415403138337	4.15263771929516e-21	1.26414717817094e-19	37.2094679754248
212597_s_at	0.442883599718432	7.55436829336878	10.4406092257867	4.1802752288657e-21	1.27185164943756e-19	37.2029105949991
1554099_a_at	0.468822518353064	6.23803902771767	10.4393564714943	4.21774990286405e-21	1.28253883878126e-19	37.1940881346218
1563035_x_at	-0.505727267979501	4.76697719501273	-10.4389578134584	4.22974529207901e-21	1.28547067132059e-19	37.1912806823632
218576_s_at	0.523616616591351	7.98898611864311	10.434511252448	4.3658637274428e-21	1.32610075498795e-19	37.1599693896628
209688_s_at	0.57084618448358	8.09685207124977	10.4344160403428	4.36882555824457e-21	1.32626275826799e-19	37.1592989866215
238022_at	1.56747262279711	5.15199229671625	10.4319749183063	4.44545013531679e-21	1.34877426800031e-19	37.1421114002812
219281_at	-0.777471195382834	9.44090627189797	-10.4306547151065	4.48744599533695e-21	1.36076006742552e-19	37.1328166254283
211726_s_at	-1.05106469762056	6.30735902271247	-10.4294208222293	4.52705327533722e-21	1.37200865996666e-19	37.1241298819541
1552521_a_at	0.870715710070237	3.46560442986429	10.4277045355788	4.58272443909003e-21	1.38810264621039e-19	37.1120476290391
224724_at	-1.37527340063616	8.476308662773	-10.4276274713223	4.58524009624731e-21	1.38810264621039e-19	37.1115051311505
243099_at	-0.463588867599505	6.50186783054647	-10.4263007788393	4.6287643337511e-21	1.40050252941357e-19	37.1021660291506
231772_x_at	0.716630049538227	5.51106811611417	10.4261100245144	4.63505605597341e-21	1.40162965883098e-19	37.1008232697387
225244_at	0.47440211408939	8.73762044109078	10.4244121053502	4.69143564190889e-21	1.41789360659419e-19	37.0888716414209
203580_s_at	0.919102467694016	7.66523287428094	10.4219521630086	4.77433140690134e-21	1.44214912126716e-19	37.071557349906
205348_s_at	1.54954392607537	6.1279567635642	10.4206888397577	4.81746823910105e-21	1.45437475368726e-19	37.0626660110265
210054_at	0.62980150843451	6.77469053262061	10.4202986997323	4.83086801838707e-21	1.45761433750372e-19	37.0599202601507
207795_s_at	-0.434115474497667	5.6830758320114	-10.419147983851	4.87060708113615e-21	1.46879328836051e-19	37.0518218923675
226636_at	-1.1550502253438	8.18194101779218	-10.4188287525591	4.88168902626235e-21	1.47077168278384e-19	37.0495753007935
204407_at	0.738917931064476	5.43494293604544	10.4188038742833	4.88255371594145e-21	1.47077168278384e-19	37.0494002208337
207709_at	0.619704844987504	4.99495493862098	10.4182915974542	4.90039275954933e-21	1.47533158642375e-19	37.0457951238285
233824_at	-0.869915914801688	8.05407682041891	-10.417934335721	4.91287209151604e-21	1.47827373847915e-19	37.0432809667947
239587_at	-1.02854071104043	6.47475855325092	-10.4133654074329	5.07528416750635e-21	1.5263022810574e-19	37.0111307220049
201774_s_at	0.858707652231001	6.25922046757977	10.4129617364264	5.08988790278324e-21	1.52985166777491e-19	37.0082904418371
211765_x_at	0.544395059343671	12.7453650836183	10.4118416482852	5.13062912002181e-21	1.54124888961359e-19	37.0004095623476
223099_s_at	-0.720263568001354	9.17421013276259	-10.4076970159732	5.28422582825894e-21	1.58651690576529e-19	36.9712507390845
202465_at	-0.966559681946141	8.50266200058837	-10.4072343519343	5.30165328372541e-21	1.59087467463789e-19	36.9679960012438
205016_at	-1.23617470906686	6.34622318567828	-10.406488245684	5.32987793946745e-21	1.59846580949004e-19	36.96274741793
215176_x_at	-2.17838448085584	7.48490270683934	-10.4027242767906	5.47456301161609e-21	1.64095669458501e-19	36.9362712943289
230707_at	-1.54192787347304	8.92184593106994	-10.4014239781833	5.52544906559426e-21	1.65530087668294e-19	36.9271256492473
219119_at	0.534058441821537	7.70884433445616	10.3992130579481	5.61305464787386e-21	1.68062364848868e-19	36.9115760730179
209252_at	0.486775746977166	8.34103526602254	10.3991181014837	5.61684801626922e-21	1.68083792171239e-19	36.9109082627492
205652_s_at	0.484337241972928	5.37121097346217	10.3989695726746	5.62278663772027e-21	1.68169357418301e-19	36.9098636929419
1564733_at	-0.615997810904937	6.8951307721377	-10.3982311732596	5.65240293195029e-21	1.68962606087904e-19	36.9046707733189
41386_i_at	-0.694983928408235	7.90330565725052	-10.3980483165644	5.65976104577009e-21	1.69090005466434e-19	36.9033848225056
212811_x_at	0.69101403258952	7.93922801619867	10.3965385890379	5.72087762895174e-21	1.70822465800952e-19	36.8927678759636
229903_x_at	0.491931866133313	6.87088026447624	10.3943649599212	5.81002572893692e-21	1.73389582040673e-19	36.8774830875806
213786_at	0.515584893560228	7.32526699707788	10.3929625079045	5.86827772559038e-21	1.75032360146186e-19	36.8676217528182
224695_at	0.508586638188869	8.11516803139603	10.391857423044	5.9145875562635e-21	1.76317341817805e-19	36.8598516838948
226562_at	0.47363768833519	7.39654559356909	10.3916186139681	5.92464282218254e-21	1.76520741106304e-19	36.8581726085693
214706_at	0.501250583249452	6.50177860206054	10.3902854502978	5.98109030531726e-21	1.78105389773332e-19	36.8487993359356
210983_s_at	0.78507566791064	7.582004467336	10.3894477151213	6.0168344106337e-21	1.79072140418495e-19	36.8429095630987
224838_at	0.70817076423832	9.93616022895882	10.3888311420633	6.04327783623974e-21	1.79750781167454e-19	36.8385747974412
209919_x_at	-0.934560875673533	8.01630773330138	-10.3887627185054	6.04621948994951e-21	1.79750781167454e-19	36.8380937568921
232226_at	-0.488104740007841	5.20526907707146	-10.3886836328817	6.04962130114886e-21	1.79754063177172e-19	36.8375377598375
223056_s_at	0.462239579445875	8.14114247785359	10.3870593525945	6.11991146807483e-21	1.81743733010316e-19	36.8261188835558
204448_s_at	0.501832143604215	6.68262866021673	10.3853950185221	6.19277824378475e-21	1.83807716428161e-19	36.8144190777406
225374_at	0.33438279453719	7.73093250093243	10.3818122180605	6.35258170012138e-21	1.884484217212e-19	36.7892352315524
231667_at	-1.12700700975865	7.05932980988002	-10.3800909806114	6.43080705955177e-21	1.90665399534908e-19	36.7771375803311
203228_at	0.682664328019084	7.01044385064982	10.3796851827257	6.44938865563607e-21	1.91112567905726e-19	36.7742855487029
1559513_a_at	-0.627008086450344	5.08861420312366	-10.3788779853911	6.48650947529023e-21	1.9210831994253e-19	36.7686125156802
238786_at	-0.665165997491079	4.7568822961112	-10.3777094952878	6.54062224030871e-21	1.93605963365843e-19	36.7604005708145
1560258_a_at	0.94475354419096	5.22992256874505	10.3766096993808	6.59196419331451e-21	1.95020011099396e-19	36.7526716953305
1561886_a_at	-1.32017594317333	6.34822087089816	-10.37471606063	6.68130697032733e-21	1.97556154613149e-19	36.7393647247749
231577_s_at	-0.991441170024522	10.0789155668954	-10.3735664735999	6.73613192529218e-21	1.99069465820336e-19	36.7312867704708
223287_s_at	0.636645354498791	9.05738842288195	10.3718409012648	6.81926785783517e-21	2.01417347495918e-19	36.7191620590151
213905_x_at	-1.58483080839424	8.73489813923976	-10.3706930719678	6.8751336773745e-21	2.0295766244457e-19	36.7110972468414
217232_x_at	-1.36528980676994	9.68734817085429	-10.3691372002989	6.95158719386901e-21	2.05103744688692e-19	36.7001659753325
222976_s_at	0.580403802050379	11.1428161445424	10.3682453170364	6.99579415702222e-21	2.06296601672492e-19	36.6939000275809
218905_at	0.641816230462961	8.78572262822932	10.367945715757	7.01070685056355e-21	2.0662478857519e-19	36.6917952142778
219395_at	-0.862007693348625	8.62046586195672	-10.3674631230131	7.03479452972018e-21	2.07222887622227e-19	36.6884048614232
204709_s_at	1.12643219413469	4.03238424267584	10.3671342816571	7.05125518050021e-21	2.07595794702242e-19	36.6860946883299
218560_s_at	0.535639875353925	7.28794365844169	10.3644361427728	7.18777043490623e-21	2.11500919591344e-19	36.6671407300514
206507_at	0.43692868491762	6.29597446735204	10.3638175139388	7.21943952216149e-21	2.12318390212065e-19	36.6627952161379
1568933_at	1.4120957547821	4.10588399614073	10.3595294088916	7.44280881823408e-21	2.18769708283217e-19	36.6326762590171
225102_at	-1.02489900454386	9.46164197362605	-10.3581620360731	7.51547223330781e-21	2.20786705259623e-19	36.6230729834983
219345_at	0.653690396440119	6.97036080107266	10.3548000929582	7.69714521617636e-21	2.26002253597333e-19	36.5994634397949
214768_x_at	-1.26958312612622	6.41345760621992	-10.3521253402324	7.84480061941239e-21	2.30213915221907e-19	36.5806816971286
35820_at	0.673897451236385	8.42302727151455	10.3514142592067	7.88452685310973e-21	2.31255459199184e-19	36.5756888750875
235747_at	-0.754641557624469	9.21919093065002	-10.3500668719236	7.96035183808256e-21	2.33354103560495e-19	36.5662285931146
201584_s_at	0.647492896306147	8.65225113000192	10.3486503478498	8.04085025323196e-21	2.35587422145793e-19	36.5562833600401
237136_at	-0.709951933529505	5.77484925871077	-10.3483821658176	8.0561815065788e-21	2.35910048589163e-19	36.5544005430725
203840_at	0.685319719278967	6.26231971727799	10.3474111422805	8.11193613153576e-21	2.37415416908662e-19	36.5475834546483
229001_at	0.51695731633608	7.0114190743677	10.3464873456095	8.16533551229194e-21	2.38850277628709e-19	36.5410981346974
1555797_a_at	0.85358130286696	8.01144814474463	10.3462851210776	8.1770715490764e-21	2.39065529180787e-19	36.5396784874716
234106_s_at	0.588632956842181	5.3807111469993	10.34613904934	8.18555921847377e-21	2.39185631673894e-19	36.5386530476193
203317_at	-0.477894217340637	7.70090677871786	-10.3459050023362	8.19917707877382e-21	2.39455431980254e-19	36.5370100223582
1554026_a_at	-0.736811892433971	5.54300232124305	-10.3447595303073	8.26615150480915e-21	2.41282379546842e-19	36.5289689248048
235148_at	-0.82357747093898	6.67819367275446	-10.343565288067	8.33655730483481e-21	2.43207480816743e-19	36.520585803038
239093_at	-1.26972306291637	8.74743135610576	-10.3432283335948	8.35652998364984e-21	2.43659995727212e-19	36.5182205744591
213924_at	1.18584256602987	6.30811894083659	10.3414441843842	8.46308027643455e-21	2.46635113733682e-19	36.5056973203368
228293_at	-1.24955434720186	9.27165374288811	-10.3411087604287	8.48326245016285e-21	2.47091419835063e-19	36.5033430071642
222713_s_at	0.491206833192356	5.89846443083844	10.3400176889024	8.54924322234872e-21	2.48880501120539e-19	36.4956850541437
212439_at	0.374801640787028	7.78057258058054	10.3386327593414	8.63373072366773e-21	2.51206145983839e-19	36.485965001525
209644_x_at	0.714916157319206	6.35814176319351	10.3372987033272	8.71590036644671e-21	2.53394757778436e-19	36.4766024413454
218081_at	0.36688902950617	7.18716129773711	10.3372610473311	8.71823100480987e-21	2.53394757778436e-19	36.4763381734439
205566_at	-0.818715131264073	8.15630497125061	-10.3355542525107	8.82452326179743e-21	2.56347706859863e-19	36.4643603333161
235644_at	0.682373919952809	5.08230246482528	10.3346536250918	8.88112954635375e-21	2.57854932437543e-19	36.4580402499884
206486_at	-0.514590717554241	5.65240170656939	-10.3308072539568	9.12697772548831e-21	2.64852090606851e-19	36.4310508519696
1568997_at	-0.752712251937862	5.54267362654176	-10.3281566963877	9.30032376143726e-21	2.69739023676778e-19	36.4124543847453
221590_s_at	-1.41955698029055	8.60259359161538	-10.3266311672259	9.40157479985844e-21	2.7253089413199e-19	36.401751956527
239831_at	0.747650177457808	5.36118485356488	10.3260183798693	9.44255435289647e-21	2.73573591975987e-19	36.3974530745676
239753_at	0.401541594887235	5.5456047115875	10.3243976335343	9.55179911623111e-21	2.76591943337609e-19	36.386083506563
218997_at	-0.494210890526368	7.47917405145866	-10.3240520517913	9.57525491688277e-21	2.77124216627302e-19	36.3836593263387
1563468_at	-0.789726435149186	6.27927422825354	-10.323589463809	9.60674207902662e-21	2.77888244259471e-19	36.3804144184464
207526_s_at	-1.17154389107503	5.37534911983869	-10.3223950316936	9.68852136545467e-21	2.80105461795435e-19	36.3720360969745
209839_at	0.52969892300645	4.97126761972927	10.3218261357393	9.72771524526862e-21	2.81089795073998e-19	36.3680457091248
1568957_x_at	0.605109906667027	3.9768137752203	10.3214349472851	9.75475755665878e-21	2.81722144072875e-19	36.3653018547517
218888_s_at	0.731817347780021	5.63845927489799	10.3212423919079	9.76809610690124e-21	2.81958262519132e-19	36.3639512561943
240282_at	-0.699175014265556	7.29213952356576	-10.320237950936	9.8379698650011e-21	2.83825170753991e-19	36.3569061745943
231140_at	-0.888106995467807	6.02203903473823	-10.3200376488632	9.85196322250308e-21	2.84078810702514e-19	36.3555012986713
208869_s_at	-1.01044431850861	9.08669051353623	-10.3165636042528	1.00978400828818e-20	2.91014955380699e-19	36.3311366472178
242488_at	1.37941582302382	5.41663491551401	10.3162705121537	1.0118861041762e-20	2.91466961009362e-19	36.3290812276039
205909_at	1.00987954346452	6.84153612700231	10.3158943064999	1.01459068589133e-20	2.92091940582936e-19	36.3264429733291
207122_x_at	-0.948508288503138	9.47650625795203	-10.3157677529756	1.01550210863927e-20	2.92200298520108e-19	36.3255554867783
219061_s_at	0.688468961524193	8.14664446622448	10.3149312166299	1.02154726940823e-20	2.93784944835132e-19	36.3196891758365
205942_s_at	-1.11601218825476	6.91355946744672	-10.3142251956311	1.02667713268584e-20	2.95104832880904e-19	36.3147382521528
213056_at	-0.687928620026907	8.73967741111066	-10.3128125384332	1.03701842745361e-20	2.97920501728165e-19	36.3048324558413
221662_s_at	-1.25029759569915	8.66215652500201	-10.3115555485949	1.0463072951843e-20	3.00431021618824e-19	36.2960186354407
207434_s_at	-1.38471133945649	6.86607406832221	-10.3087710423442	1.06718011068952e-20	3.06263307330987e-19	36.276495477705
1552862_at	0.65760868985329	5.73875695256057	10.3082913567159	1.07081747681603e-20	3.07145771330639e-19	36.273132423441
203422_at	0.515252327942105	6.64871892386332	10.3054197934683	1.09285147352736e-20	3.13301299337269e-19	36.2530011994838
244241_x_at	0.693445804036824	5.38499494056669	10.3030394695026	1.11145773257207e-20	3.18468211694432e-19	36.2363153595453
238821_at	0.450404705073869	3.86716107351014	10.3014843551975	1.12378351191924e-20	3.21831090385137e-19	36.2254149081798
221488_s_at	0.501019511303733	11.0702922546985	10.2998172976538	1.13714766423568e-20	3.25487659260499e-19	36.2137304572139
227336_at	-0.739911803868949	7.97009575159054	-10.2993969133733	1.14054261989698e-20	3.26288392354288e-19	36.2107840800224
213204_at	0.387064843240485	7.00473996164443	10.2983595141442	1.14896371260919e-20	3.28525420087568e-19	36.2035133715981
233903_s_at	-1.2039917214001	6.71857319196145	-10.2961620168792	1.16700682997476e-20	3.33509911069658e-19	36.1881128801442
1559363_at	-1.20567909341765	5.69875332359001	-10.2952975075931	1.17418215145457e-20	3.35384988689269e-19	36.1820545542567
226458_at	0.73400160266635	7.0220046767405	10.2945506945755	1.18041594553324e-20	3.3698931538634e-19	36.1768211703049
213320_at	0.628054508383731	6.96971837404896	10.2924001779888	1.19855131625203e-20	3.41987894641964e-19	36.1617519257833
209123_at	-0.885975260656391	11.1260449276898	-10.2918326453955	1.20338340726894e-20	3.43187352591011e-19	36.1577752625727
238865_at	0.555097829695854	4.57587011202812	10.2899321764332	1.21970600403959e-20	3.47620672644521e-19	36.1444593787378
238179_at	0.549635539083406	5.58426846451618	10.2898748425872	1.22020183740052e-20	3.47620672644521e-19	36.1440576754513
223268_at	-0.765156675814097	10.9501332913127	-10.2883694417911	1.2332928407413e-20	3.5116695469971e-19	36.1335105394384
230304_at	0.658407226031737	6.36639485124548	10.2879516620072	1.23695057832021e-20	3.52024918883803e-19	36.1305835903162
224837_at	0.636143170076473	10.2064738727991	10.2868860307972	1.24632933675775e-20	3.54509292022662e-19	36.123118013332
203655_at	0.386590039514042	7.18290309238159	10.286505258018	1.24969770148187e-20	3.5528235591374e-19	36.1204504710348
226558_at	0.972712364573388	8.22839209150607	10.2857447968782	1.25645197741818e-20	3.57016710940371e-19	36.1151230901894
206034_at	-0.764545807991152	7.06562930377655	-10.2855304358213	1.25836244825493e-20	3.57373626555105e-19	36.1136214178738
217235_x_at	-0.936526668759672	6.61093316378349	-10.2850341394855	1.26279674073883e-20	3.58446561340798e-19	36.110144736163
224197_s_at	-0.35880387952581	5.24829781751574	-10.2835812067832	1.27586796115881e-20	3.61968711494887e-19	36.0999669225788
241908_at	0.600212619053876	5.12436996017626	10.2829045851337	1.28200101591725e-20	3.63519841548746e-19	36.0952273559683
213547_at	-0.840509119677121	6.63136634990642	-10.2796735290825	1.31169506160724e-20	3.71746769068792e-19	36.0725961657344
1555278_a_at	0.579469591479567	6.48202605917643	10.279410295144	1.31414417540971e-20	3.72247696325988e-19	36.0707525173797
207621_s_at	-0.965995193702863	9.5117936124017	-10.2782669426593	1.32483478378133e-20	3.75081399930792e-19	36.0627448578909
244655_at	-0.979012413034146	6.47618285682337	-10.2774268680099	1.3327447933326e-20	3.77125344032503e-19	36.0568614606457
211442_x_at	-1.32968191001649	8.79135136974779	-10.2759728381853	1.34654694270588e-20	3.80766069232703e-19	36.0466786876431
208503_s_at	0.538710231517594	7.71276247668933	10.2759247980588	1.34700537556549e-20	3.80766069232703e-19	36.04634226486
236576_at	-1.06393360280143	4.36594009436505	-10.2758431839567	1.34778455115942e-20	3.80789227586495e-19	36.0457707263853
225890_at	0.507894217502241	8.38240432746094	10.2746454942411	1.35927070536347e-20	3.83835837807731e-19	36.0373835689589
213974_at	-1.28018049185483	7.72112915946454	-10.2714611268796	1.39028564090299e-20	3.92391057915427e-19	36.0150858679549
224244_s_at	-1.67586433091115	10.0481817551428	-10.2710520445935	1.39432071208384e-20	3.93326637649972e-19	36.0122215576195
202442_at	0.517463081424065	10.6690009036221	10.2707258497822	1.39754655502609e-20	3.94033092460712e-19	36.0099376380314
235039_x_at	0.41584122153734	3.74904613830373	10.2696835109493	1.40790444114588e-20	3.96748633871517e-19	36.0026396661044
219306_at	0.996364556464627	5.02313462706306	10.2680117089288	1.42467716783519e-20	4.01268149391351e-19	35.9909350464838
210168_at	-2.03200200217318	11.634584942233	-10.2677009009993	1.42781726837219e-20	4.01945280812424e-19	35.9887590943313
231776_at	-0.799949202820192	6.34083854268359	-10.2668604533376	1.43634286963484e-20	4.04046444391169e-19	35.9828752782238
214424_s_at	-1.797771857318	8.09187993993953	-10.266819378341	1.43676083534625e-20	4.04046444391169e-19	35.9825877243721
214086_s_at	0.491179806167692	7.74303446507347	10.2656851724992	1.44835008171009e-20	4.07095949626522e-19	35.9746476510719
210822_at	0.436609852586949	6.47515477124286	10.2648733494831	1.4567023202957e-20	4.09232941452208e-19	35.9689646328106
209912_s_at	0.400345407314537	6.75701303457797	10.264756206085	1.45791147174409e-20	4.09362052474859e-19	35.968144605388
230081_at	-1.39813616293828	5.13227664675371	-10.2612739055872	1.49431548376091e-20	4.19368198944679e-19	35.9437693514143
225573_at	-0.858484799481914	10.5210730085154	-10.2610057112676	1.4971564227372e-20	4.19949685233418e-19	35.9418921812072
1562775_at	0.639160716177501	3.98114029333642	10.2604165453841	1.50341624923987e-20	4.2148907402329e-19	35.9377685000792
225100_at	0.600724658408509	7.04361524346686	10.2598072499995	1.50991734769929e-20	4.23094490045671e-19	35.933504019355
240362_at	-0.668498629498242	5.25362066317973	-10.2587055841222	1.52174307599629e-20	4.2618951081736e-19	35.9257936531957
213881_x_at	0.403599647074328	11.2638875129291	10.2583284838666	1.52581216182434e-20	4.27110095303498e-19	35.9231544638279
226455_at	0.556734694176162	7.23241837126301	10.2577567927343	1.53200163329954e-20	4.28622977455881e-19	35.9191534700166
225266_at	0.510506477092104	8.94575440618293	10.2574502441332	1.5353307971905e-20	4.29334464039759e-19	35.9170081158304
239731_at	0.818664201219292	6.64623830399222	10.2563104323127	1.54777260052686e-20	4.32592144486047e-19	35.9090314447511
235053_at	0.558375435524803	6.16568349779556	10.2553958153648	1.55782877159435e-20	4.35180064977403e-19	35.9026309735111
218257_s_at	0.902265547274737	8.08107806892132	10.2545460557126	1.56723009804343e-20	4.37582501760969e-19	35.8966845584499
210306_at	0.686375892996695	5.0248303518827	10.2538025044574	1.57550269150136e-20	4.39667493566498e-19	35.8914815114781
229778_at	1.16943500637221	4.1286470189488	10.2512315557235	1.60444284515085e-20	4.47515000522081e-19	35.8734921934593
209515_s_at	-0.95091955366893	8.71537474671996	-10.2503761942315	1.61418811439226e-20	4.5000334605056e-19	35.8675074636241
217148_x_at	-1.16841820312601	7.65931154670525	-10.2499845681514	1.61866960973368e-20	4.5102246630809e-19	35.8647674240268
39966_at	0.628364837995497	4.35231656149368	10.2476687680389	1.64542423651248e-20	4.58243517739196e-19	35.8485655442668
224716_at	0.488555235253205	8.56984470319482	10.2466535491851	1.65729146092431e-20	4.61313244421302e-19	35.841463256173
244348_at	0.843731792000738	6.41085965499825	10.2462283220926	1.66228735281777e-20	4.62468156899832e-19	35.8384885203131
209278_s_at	-1.66829681417988	6.19016528709572	-10.2452692297504	1.6736105915692e-20	4.65381340312469e-19	35.8317792203701
228863_at	1.11897280333523	6.4063621463503	10.243703553799	1.69226043875483e-20	4.70327833800089e-19	35.820827076297
207041_at	-1.44805359192642	9.36270234791315	-10.2434749851975	1.69500032243075e-20	4.70849708081945e-19	35.8192282548548
205674_x_at	-1.29829376540684	7.3702532829577	-10.2343180279748	1.80847404057644e-20	5.02115875841389e-19	35.7551866925155
226335_at	0.770914421646303	9.04213123025065	10.2324900782113	1.83201548627477e-20	5.08393606463027e-19	35.7424049566807
209797_at	0.534988791418861	8.88755730484504	10.2320082894145	1.83827087229359e-20	5.09870427367039e-19	35.7390362410494
1560116_a_at	0.445859120847659	8.00793809792856	10.2318305838544	1.84058350422579e-20	5.10252725463366e-19	35.7377937205827
202067_s_at	-0.856936695604152	7.56623707414437	-10.2307986623906	1.85407010079772e-20	5.13730747919156e-19	35.7305786632236
239018_at	0.501144628227551	7.06204561613426	10.2304467919852	1.85869128346582e-20	5.1475003582109e-19	35.7281184931183
242309_at	0.77998656865768	4.35966443325459	10.2294039332672	1.87245478421052e-20	5.18138331929337e-19	35.7208273262667
221830_at	0.746703201898281	8.48282683702271	10.2293761050097	1.87282344355467e-20	5.18138331929337e-19	35.7206327681939
226863_at	-1.9813469611291	8.69206026822016	-10.228162847234	1.88896668885134e-20	5.22339938117663e-19	35.7121506038973
1552622_s_at	0.781058479628328	7.88380942489874	10.2275441928564	1.89725154939178e-20	5.24365378881241e-19	35.7078255905939
201488_x_at	0.355686373638735	9.79735964119035	10.2250169004514	1.93147365611279e-20	5.33553721706059e-19	35.6901582824295
1555175_a_at	-0.930654798870925	7.15522918033064	-10.2211884721378	1.98448800495256e-20	5.47921351943753e-19	35.6633982924419
236780_at	0.52038429049972	4.37180969611292	10.2206690625529	1.99179123150011e-20	5.49659901596338e-19	35.6597680007429
235609_at	1.0861861031461	6.26983374340413	10.2199638441756	2.00174987353286e-20	5.52129120420455e-19	35.6548391502997
202474_s_at	0.327207723613705	7.75149331760438	10.2172700855634	2.04024762139254e-20	5.62463621136349e-19	35.6360133175549
211056_s_at	-0.943013858494835	9.08304548659126	-10.2166305554305	2.04949513511674e-20	5.64727940535473e-19	35.6315441099121
230550_at	-1.36218073922892	6.448374970083	-10.2164644672149	2.05190356179741e-20	5.65106450935158e-19	35.630383457833
212058_at	0.457086775557181	8.74967565617034	10.2147728524291	2.0765944717173e-20	5.71618215140609e-19	35.6185625669654
226364_at	0.674266177270031	7.50241631498817	10.2142471794627	2.08432727124443e-20	5.7345775951875e-19	35.6148893458842
213528_at	0.721690469348934	6.94510407234818	10.2127193186213	2.10696559208564e-20	5.79394319640347e-19	35.6042135764288
204621_s_at	-1.39341235258681	6.73643698451483	-10.2123579885857	2.11235509592685e-20	5.80584040532729e-19	35.6016889060117
237839_at	-1.06823945607357	5.08583368906991	-10.2122710025121	2.11365460482021e-20	5.80648988596811e-19	35.6010811253855
224356_x_at	-1.40139457191625	9.03778927977647	-10.2114089418254	2.12657625300744e-20	5.83905022149298e-19	35.5950579217347
206176_at	-0.463119365296166	5.44319008802166	-10.2112433431041	2.12906744026358e-20	5.84295276960377e-19	35.5939009076282
222294_s_at	-1.05439873931533	8.38520008643436	-10.210557676521	2.13941322011279e-20	5.86839649372274e-19	35.5891103286512
213625_at	0.396811665349293	6.85450094888167	10.2103472477978	2.14259832554443e-20	5.87282445229828e-19	35.5876401401083
244271_at	0.750597874477448	5.8205193432935	10.2103089706673	2.14317820545117e-20	5.87282445229828e-19	35.5873727129912
206840_at	-2.02726168040856	10.7638972791127	-10.2068982130789	2.19548144662964e-20	6.01313080465319e-19	35.5635445839194
224959_at	0.824914709599316	7.35939374413666	10.206561353614	2.20071553047238e-20	6.02444497572372e-19	35.5611913856712
242931_at	-0.852891065686219	9.26328420630968	-10.2045708327684	2.23189846073679e-20	6.10674702586265e-19	35.5472867931162
227162_at	0.749207837495501	5.92735304513366	10.202582838123	2.26348062125883e-20	6.1900584461096e-19	35.533400843711
239922_at	0.481018085200808	4.87284516703433	10.2024965382929	2.26486164447242e-20	6.19073518466328e-19	35.5327980703493
239760_at	0.529887541927559	5.21298581146804	10.2020420754279	2.27214808569359e-20	6.20754494267053e-19	35.5296238412215
[truncated: 52,614 more rows]
