# Supplementary material for: Unveiling NUSAP1 as a common gene signature linking chronic HBV infection and HBV-related HCC
Source: Discov Oncol. 2024 Mar 5;15:61. doi: 10.1007/s12672-024-00922-4 (PMC10914659; doi:10.1007/s12672-024-00922-4)
Supplement: Supplementary file 4 — Additional file4 Additional Table. The common DEGs of both HBV-infected liver tissues and HBV-HCC tissues. [file 12672_2024_922_MOESM4_ESM.xlsx]

## Sheet: UP
Tag		logFC	AveExpr	t	P.Value	adj.P.Val	B
1555758_a_at	CDKN3	1.05778	5.38237	2.5194	0.0129544	0.0436888	-3.36036
1557155_a_at		1.67673	5.38773	2.44981	0.0156098	0.0496274	-3.52201
200783_s_at	STMN1	2.19348	6.39475	2.95706	0.00368379	0.0187112	-2.25127
201292_at	TOP2A	1.06519	4.45893	2.70169	0.00780925	0.0310194	-2.91758
201377_at	UBAP2L	2.20273	9.78051	3.58246	0.00047817	0.00483151	-0.403114
201555_at	MCM3	1.43084	10.1494	2.7125	0.00757239	0.0303858	-2.89046
201890_at	RRM2	1.78778	6.27041	3.04528	0.00280966	0.0156304	-2.00888
202345_s_at	FABP5	5.66429	8.80698	2.74015	0.00699566	0.0288626	-2.82063
202503_s_at	KIAA0101	1.10504	8.55894	2.80882	0.00573206	0.0252376	-2.64452
203213_at	CDK1	1.07423	5.39817	3.12736	0.00217247	0.0131242	-1.77781
203362_s_at	MAD2L1	1.05192	4.59066	3.00071	0.00322397	0.0170801	-2.13209
203554_x_at	PTTG1	2.65575	10.4579	3.46115	0.000726122	0.00637959	-0.784722
204026_s_at	ZWINT	1.78606	7.62032	2.83261	0.00534542	0.0240628	-2.58262
204092_s_at	AURKA	1.49791	6.73636	3.74019	0.000273591	0.00332424	0.109079
204105_s_at	NRCAM	1.51119	5.4143	2.9142	0.00419316	0.0204159	-2.36678
204159_at	CDKN2C	1.38063	6.67394	2.88253	0.0046103	0.0217372	-2.45121
204341_at	TRIM16	1.27602	7.28797	2.77835	0.00626468	0.0268297	-2.72315
205034_at	CCNE2	1.06273	4.51625	3.77396	0.000242242	0.00307307	0.221018
205053_at	PRIM1	2.13301	8.65988	4.12526	6.53e-05	0.00126039	1.43246
205564_at	PAGE4	1.30412	5.94071	3.10095	0.0023612	0.0139032	-1.85274
205890_s_at	GABBR1	15.4522	14.2411	3.63836	0.000393083	0.00423337	-0.223627
206414_s_at	ASAP2	1.07678	7.49696	2.72981	0.00720647	0.0294344	-2.84681
209093_s_at	GBA	1.16943	9.08343	3.62814	0.000407491	0.00433996	-0.256626
209714_s_at	CDKN3	1.03821	6.16005	2.54947	0.0119376	0.0413831	-3.28923
209773_s_at	RRM2	1.71481	7.12884	3.18578	0.0018037	0.0116044	-1.61016
210052_s_at	TPX2	1.39166	6.2291	4.36106	2.59e-05	0.000681286	2.29166
212531_at	LCN2	1.19296	6.95937	3.14685	0.00204232	0.0126184	-1.72218
212551_at	CAP2	1.33866	7.11704	2.72972	0.00720838	0.02944	-2.84705
212554_at	CAP2	1.18192	7.16491	2.58366	0.0108693	0.0388027	-3.20746
213226_at	CCNA2	1.34453	6.01739	3.86579	0.000173307	0.00245274	0.529548
216623_x_at	TOX3	1.45135	7.2875	3.05054	0.00276412	0.0154606	-1.99422
217771_at	GOLM1	1.19134	7.69278	3.02691	0.00297408	0.0162168	-2.05985
218039_at	NUSAP1	2.86624	7.69037	3.23302	0.00154897	0.0104618	-1.47265
218252_at	CKAP2	1.16344	5.72258	2.50054	0.013631	0.0452642	-3.40458
218585_s_at	DTL	1.31306	5.14778	3.50828	0.00061808	0.00572704	-0.637737
218638_s_at	SPON2	5.49067	15.83	3.2011	0.00171712	0.0112174	-1.56576
219978_s_at	NUSAP1	1.93875	6.35713	2.49406	0.0138706	0.0457976	-3.4197
221558_s_at	LEF1	2.29385	6.3183	3.47294	0.000697535	0.00620431	-0.748097
222116_s_at	TBC1D16	1.43198	8.83926	2.47597	0.0145596	0.0473046	-3.46173
222433_at	ENAH	1.38778	9.63858	3.08664	0.00246965	0.0143371	-1.8931
222696_at	AXIN2	1.31525	7.39169	3.6833	0.000335274	0.00381147	-0.0777011
222843_at	FIGNL1	2.15401	7.77531	3.29927	0.00124781	0.00905727	-1.27694
223274_at	TCF19	1.17946	6.45522	3.26913	0.00137734	0.00967347	-1.36641
223307_at	CDCA3	1.07743	6.30381	3.00553	0.00317665	0.0169288	-2.11886
225252_at	SRXN1	4.33754	13.7747	3.61694	0.000423834	0.00445303	-0.292658
225834_at	FAM72A	1.16561	5.66457	4.06623	8.19e-05	0.0014735	1.22306
226623_at	PHYHIPL	2.53736	7.03182	5.87514	3.28e-08	5.42e-06	8.57155
227084_at	DTNA	1.5488	5.82921	2.60528	0.0102387	0.037223	-3.15523
227350_at	HELLS	1.01059	4.02513	2.80469	0.00580175	0.0254299	-2.65522
228191_at	FLVCR1	1.35409	7.37267	2.84309	0.00518266	0.0235745	-2.55518
229380_at	ILDR2	1.0129	5.72284	3.09626	0.00239626	0.0140385	-1.86599
235048_at	FAM169A	1.64114	6.96535	2.53259	0.0124991	0.0426607	-3.32925
235229_at		13.2826	10.5093	2.7027	0.00778699	0.0309578	-2.91506
235456_at		1.31321	6.20067	3.73563	0.000278111	0.00336177	0.0940139
235845_at	SP5	1.43292	7.68368	5.40345	2.97e-07	2.73e-05	6.48684
243243_at	GPC3	1.26017	4.73346	4.25415	3.96e-05	0.00090832	1.89768
33322_i_at	SFN	2.51196	11.7004	3.00513	0.00318053	0.0169381	-2.11995

## Sheet: DN
Tag		logFC	AveExpr	t	P.Value	adj.P.Val	B
205433_at	BCHE	-6.80064	28.0103	-2.5148	0.0131166	0.044066	-3.37117
239380_at	C5orf27	-6.75791	20.1413	-2.59347	0.010579	0.0380699	-3.18381
219934_s_at	SULT1E1	-5.99523	9.67117	-3.45737	0.000735512	0.00642782	-0.796436
222291_at	FAM149A	-5.36369	14.202	-3.43649	0.000789507	0.00675503	-0.860989
227794_at	GLYATL1	-4.1553	27.3633	-2.68063	0.00829036	0.0323339	-2.97016
205355_at	ACADSB	-3.66948	16.9501	-2.56458	0.0114544	0.0402274	-3.25321
214420_s_at	CYP2C9	-3.20471	9.96947	-3.35946	0.00102251	0.00794457	-1.09624
33494_at	ERBB4	-3.04681	14.4837	-3.03396	0.00290993	0.0159831	-2.04031
231311_at		-2.87309	9.95959	-2.49515	0.0138299	0.0457276	-3.41715
240830_at	SCARNA17	-2.29219	8.7408	-2.89479	0.00444454	0.0212084	-2.41863
231070_at	IYD	-2.0736	7.34034	-2.53056	0.0125685	0.0428092	-3.33406
222071_s_at	SLCO4C1	-1.83063	6.184	-2.7928	0.00600675	0.026054	-2.68596
231702_at	TDO2	-1.75756	6.70934	-2.8104	0.0057057	0.0251619	-2.64043
1565863_at		-1.57118	6.41425	-2.72346	0.00733877	0.0297693	-2.86285
206007_at	PRG4	-1.44902	9.11038	-3.1421	0.00207338	0.0127415	-1.73577
